# Supplementary material for: A comprehensive drought monitoring method integrating multi-source data
Source: PeerJ. 2022 Jul 5;10:e13560. doi: 10.7717/peerj.13560 (PMC9266610; doi:10.7717/peerj.13560)
Supplement: Supplemental Information 1 — This article uses Gravity Recovery and Climate Experiment (GRACE) Level-2 gravity field model data provided by the Center for Space Research (CSR) of the University of Texas (https://www.csr.utexas.edu). The effects of solid tides, sea tides, polar tides, non-tidal atmosphere and ocean mass generated by the Earth’s rotation, and the gravity disturbance caused by extraterrestrial stars were removed from the data. The GFC files can be opened using ArcGIS 10.4, and the software is authorized by ESRI (https://www.geoscene.cn/). [file peerj-10-13560-s001.zip]

Archive with 41 entries (40 files):
- GRACE/
- GRACE/GSM-2_2018152-2018181_GRFO_UTCSR_BB01_0600.gfc
- GRACE/GSM-2_2018182-2018199_GRFO_UTCSR_BB01_0600.gfc
- GRACE/GSM-2_2018295-2018313_GRFO_UTCSR_BB01_0600.gfc
- GRACE/GSM-2_2018305-2018334_GRFO_UTCSR_BB01_0600.gfc
- GRACE/GSM-2_2018335-2018365_GRFO_UTCSR_BB01_0600.gfc
- GRACE/GSM-2_2019001-2019031_GRFO_UTCSR_BB01_0600.gfc
- GRACE/GSM-2_2019026-2019065_GRFO_UTCSR_BB01_0600.gfc
- GRACE/GSM-2_2019060-2019090_GRFO_UTCSR_BB01_0600.gfc
- GRACE/GSM-2_2019091-2019120_GRFO_UTCSR_BB01_0600.gfc
- GRACE/GSM-2_2019121-2019151_GRFO_UTCSR_BB01_0600.gfc
- GRACE/GSM-2_2019152-2019181_GRFO_UTCSR_BB01_0600.gfc
- GRACE/GSM-2_2019182-2019212_GRFO_UTCSR_BB01_0600.gfc
- GRACE/GSM-2_2019213-2019243_GRFO_UTCSR_BB01_0600.gfc
- GRACE/GSM-2_2019244-2019273_GRFO_UTCSR_BB01_0600.gfc
- GRACE/GSM-2_2019274-2019304_GRFO_UTCSR_BB01_0600.gfc
- GRACE/GSM-2_2019305-2019334_GRFO_UTCSR_BB01_0600.gfc
- GRACE/GSM-2_2019335-2019365_GRFO_UTCSR_BB01_0600.gfc
- GRACE/GSM-2_2020001-2020031_GRFO_UTCSR_BB01_0600.gfc
- GRACE/GSM-2_2020032-2020060_GRFO_UTCSR_BB01_0600.gfc
- GRACE/GSM-2_2020061-2020091_GRFO_UTCSR_BB01_0600.gfc
- GRACE/GSM-2_2020092-2020121_GRFO_UTCSR_BB01_0600.gfc
- GRACE/GSM-2_2020122-2020152_GRFO_UTCSR_BB01_0600.gfc
- GRACE/GSM-2_2020153-2020182_GRFO_UTCSR_BB01_0600.gfc
- GRACE/GSM-2_2020183-2020213_GRFO_UTCSR_BB01_0600.gfc
- GRACE/GSM-2_2020214-2020244_GRFO_UTCSR_BB01_0600.gfc
- GRACE/GSM-2_2020245-2020274_GRFO_UTCSR_BB01_0600.gfc
- GRACE/GSM-2_2020275-2020305_GRFO_UTCSR_BB01_0600.gfc
- GRACE/GSM-2_2020306-2020335_GRFO_UTCSR_BB01_0600.gfc
- GRACE/GSM-2_2020336-2020366_GRFO_UTCSR_BB01_0600.gfc
- GRACE/GSM-2_2021001-2021031_GRFO_UTCSR_BB01_0600.gfc
- GRACE/GSM-2_2021032-2021059_GRFO_UTCSR_BB01_0600.gfc
- GRACE/GSM-2_2021060-2021090_GRFO_UTCSR_BB01_0600.gfc
- GRACE/GSM-2_2021091-2021120_GRFO_UTCSR_BB01_0600.gfc
- GRACE/GSM-2_2021121-2021151_GRFO_UTCSR_BB01_0600.gfc
- GRACE/GSM-2_2021152-2021181_GRFO_UTCSR_BB01_0600.gfc
- GRACE/GSM-2_2021182-2021212_GRFO_UTCSR_BB01_0600.gfc
- GRACE/GSM-2_2021213-2021243_GRFO_UTCSR_BB01_0600.gfc
- GRACE/GSM-2_2021244-2021273_GRFO_UTCSR_BB01_0600.gfc
- GRACE/GSM-2_2021274-2021304_GRFO_UTCSR_BB01_0600.gfc
- GRACE/GSM-2_2021305-2021334_GRFO_UTCSR_BB01_0600.gfc
