# Supplementary material for: A comprehensive drought monitoring method integrating multi-source data
Source: PeerJ. 2022 Jul 5;10:e13560. doi: 10.7717/peerj.13560 (PMC9266610; doi:10.7717/peerj.13560)
Supplement: Supplemental Information 1 — This article uses Gravity Recovery and Climate Experiment (GRACE) Level-2 gravity field model data provided by the Center for Space Research (CSR) of the University of Texas (https://www.csr.utexas.edu). The effects of solid tides, sea tides, polar tides, non-tidal atmosphere and ocean mass generated by the Earth’s rotation, and the gravity disturbance caused by extraterrestrial stars were removed from the data. The GFC files can be opened using ArcGIS 10.4, and the software is authorized by ESRI (https://www.geoscene.cn/). [file peerj-10-13560-s001.zip › GRACE/GSM-2_2021121-2021151_GRFO_UTCSR_BB01_0600.gfc]

**************************************************************
model converted into ICGEM-format at: Fri Aug 27 13:05:26 2021
**************************************************************

**** some information from original YAML header ****
dictionary          : https.//podaac-tools.jpl.nasa.gov/drive/files/allData/gracefo/docs/GRACE-FO_L2-UserHandbook_v1.0.pdf
summary             : Spherical harmonic coefficients representing an estimate of the mean gravity field of Earth during the specified timespan derived from GRACE-FO mission measurements. These coefficients represent the full magnitude of land hydrology, ice, and solid Earth processes. Further, they represent atmospheric and oceanic processes not captured in the accompanying GAC product. The 0th and 1st degree terms are excluded from CSR level-2.
history             : GRACE-FO Level-2 Data created at UT CSR
acknowledgement     : GRACE-FO is a joint mission of the US National Aeronautics and Space Administration and the GFZ German Research Centre for Geosciences. Use the digital object identifier provided in the id attribute when citing this data. See https.//podaac.jpl.nasa.gov/CitingPODAAC
license             : https.//science.nasa.gov/earth-science/earth-science-data/data-information-policy
references          : 
- https://podaac-tools.jpl.nasa.gov/drive/files/allData/gracefo/docs/GRACE-FO_L2-UserHandbook_v1.0.pdf
- https://podaac-tools.jpl.nasa.gov/drive/files/allData/gracefo/docs/GRACE-FO_L2-CSR_ProcStds_v1.0.pdf
- https://podaac-tools.jpl.nasa.gov/drive/files/allData/gracefo/docs/GRACE-FO_L2_ReleaseNotes_CSR_20190612.txt
time_coverage_start : 2021-05-01T00.00.00.00
time_coverage_end   : 2021-06-01T00.00.00.00
unused_days         : []
**********  end of original YAML header  ***********


time_period_of_data    20210501 - 20210531   (mid: 20210516)
generating_institute   UT-AUSTIN/CSR

begin_of_head ===================================================
product_type           gravity_field
modelname              GSM-2_2021121-2021151_GRFO_UTCSR_BB01_0600
radius                 6.3781363000e+06
earth_gravity_constant 3.9860044150e+14
max_degree             96
norm                   fully_normalized
tide_system            zero-tide
errors                 formal

key     L    M          C                   S            sigma C     sigma S
end_of_head ==================================================================
gfc     0    0  1.000000000000e+00  0.000000000000e+00  0.0000e+00  0.0000e+00
gfc     1    0  0.000000000000e+00  0.000000000000e+00  0.0000e+00  0.0000e+00
gfc     2    0 -4.841697630900e-04  0.000000000000e+00  1.9340e-13  0.0000e+00
gfc     3    0  9.571394721570e-07  0.000000000000e+00  1.3290e-13  0.0000e+00
gfc     4    0  5.399723633230e-07  0.000000000000e+00  1.3370e-13  0.0000e+00
gfc     5    0  6.850550340760e-08  0.000000000000e+00  1.1200e-13  0.0000e+00
gfc     6    0 -1.501179613930e-07  0.000000000000e+00  1.0380e-13  0.0000e+00
gfc     7    0  9.042517704750e-08  0.000000000000e+00  9.4890e-14  0.0000e+00
gfc     8    0  4.949896783880e-08  0.000000000000e+00  9.0090e-14  0.0000e+00
gfc     9    0  2.800519615540e-08  0.000000000000e+00  8.5880e-14  0.0000e+00
gfc    10    0  5.336407815000e-08  0.000000000000e+00  8.3730e-14  0.0000e+00
gfc    11    0 -5.074511990020e-08  0.000000000000e+00  8.1660e-14  0.0000e+00
gfc    12    0  3.650136972290e-08  0.000000000000e+00  8.0700e-14  0.0000e+00
gfc    13    0  4.171844596730e-08  0.000000000000e+00  8.0020e-14  0.0000e+00
gfc    14    0 -2.263937822220e-08  0.000000000000e+00  8.0230e-14  0.0000e+00
gfc    15    0  2.184868768690e-09  0.000000000000e+00  8.0650e-14  0.0000e+00
gfc    16    0 -4.688267769080e-09  0.000000000000e+00  8.1580e-14  0.0000e+00
gfc    17    0  1.916530166180e-08  0.000000000000e+00  8.2750e-14  0.0000e+00
gfc    18    0  6.111554054100e-09  0.000000000000e+00  8.4260e-14  0.0000e+00
gfc    19    0 -3.295861627910e-09  0.000000000000e+00  8.5990e-14  0.0000e+00
gfc    20    0  2.157612999160e-08  0.000000000000e+00  8.8140e-14  0.0000e+00
gfc    21    0  6.254495338220e-09  0.000000000000e+00  9.0430e-14  0.0000e+00
gfc    22    0 -1.077593261630e-08  0.000000000000e+00  9.3160e-14  0.0000e+00
gfc    23    0 -2.224868827980e-08  0.000000000000e+00  9.6100e-14  0.0000e+00
gfc    24    0 -8.210931325810e-11  0.000000000000e+00  9.9360e-14  0.0000e+00
gfc    25    0  3.222202981520e-09  0.000000000000e+00  1.0290e-13  0.0000e+00
gfc    26    0  5.876736804640e-09  0.000000000000e+00  1.0680e-13  0.0000e+00
gfc    27    0  3.636038985330e-09  0.000000000000e+00  1.1100e-13  0.0000e+00
gfc    28    0 -9.788610590940e-09  0.000000000000e+00  1.1540e-13  0.0000e+00
gfc    29    0 -5.261460279770e-09  0.000000000000e+00  1.2040e-13  0.0000e+00
gfc    30    0  6.243537469320e-09  0.000000000000e+00  1.2560e-13  0.0000e+00
gfc    31    0  6.772788295370e-09  0.000000000000e+00  1.3120e-13  0.0000e+00
gfc    32    0 -2.408101072970e-09  0.000000000000e+00  1.3730e-13  0.0000e+00
gfc    33    0 -3.628628628450e-09  0.000000000000e+00  1.4380e-13  0.0000e+00
gfc    34    0 -8.938004519670e-09  0.000000000000e+00  1.5060e-13  0.0000e+00
gfc    35    0  7.760221649970e-09  0.000000000000e+00  1.5810e-13  0.0000e+00
gfc    36    0 -3.656805573860e-09  0.000000000000e+00  1.6610e-13  0.0000e+00
gfc    37    0 -5.719751156960e-09  0.000000000000e+00  1.7450e-13  0.0000e+00
gfc    38    0 -2.420759527450e-09  0.000000000000e+00  1.8360e-13  0.0000e+00
gfc    39    0  1.282051752240e-09  0.000000000000e+00  1.9330e-13  0.0000e+00
gfc    40    0 -6.212370013550e-09  0.000000000000e+00  2.0360e-13  0.0000e+00
gfc    41    0 -3.250336414750e-09  0.000000000000e+00  2.1460e-13  0.0000e+00
gfc    42    0 -2.198390423970e-09  0.000000000000e+00  2.2650e-13  0.0000e+00
gfc    43    0  6.458725934360e-09  0.000000000000e+00  2.3910e-13  0.0000e+00
gfc    44    0  3.466395789500e-10  0.000000000000e+00  2.5260e-13  0.0000e+00
gfc    45    0 -3.254377526330e-09  0.000000000000e+00  2.6710e-13  0.0000e+00
gfc    46    0 -3.107115607170e-09  0.000000000000e+00  2.8230e-13  0.0000e+00
gfc    47    0  9.360079473780e-10  0.000000000000e+00  2.9880e-13  0.0000e+00
gfc    48    0  3.511074859460e-09  0.000000000000e+00  3.1640e-13  0.0000e+00
gfc    49    0  2.055121012820e-10  0.000000000000e+00  3.3520e-13  0.0000e+00
gfc    50    0 -4.850454983110e-09  0.000000000000e+00  3.5520e-13  0.0000e+00
gfc    51    0 -4.456449424750e-09  0.000000000000e+00  3.7680e-13  0.0000e+00
gfc    52    0  1.206518804960e-09  0.000000000000e+00  3.9930e-13  0.0000e+00
gfc    53    0  7.860955901630e-09  0.000000000000e+00  4.2410e-13  0.0000e+00
gfc    54    0  2.233028158570e-09  0.000000000000e+00  4.4980e-13  0.0000e+00
gfc    55    0  9.996612714830e-10  0.000000000000e+00  4.7810e-13  0.0000e+00
gfc    56    0 -4.274206971060e-09  0.000000000000e+00  5.0780e-13  0.0000e+00
gfc    57    0 -2.696696724790e-09  0.000000000000e+00  5.4010e-13  0.0000e+00
gfc    58    0 -3.470192345370e-09  0.000000000000e+00  5.7450e-13  0.0000e+00
gfc    59    0  3.543365240420e-09  0.000000000000e+00  6.1140e-13  0.0000e+00
gfc    60    0 -8.689256910850e-10  0.000000000000e+00  6.5080e-13  0.0000e+00
gfc    61    0  3.477989784640e-09  0.000000000000e+00  6.9310e-13  0.0000e+00
gfc    62    0  1.376911083210e-09  0.000000000000e+00  7.3830e-13  0.0000e+00
gfc    63    0 -1.315857114510e-09  0.000000000000e+00  7.8670e-13  0.0000e+00
gfc    64    0 -4.137195155810e-09  0.000000000000e+00  8.3860e-13  0.0000e+00
gfc    65    0  6.870172390130e-10  0.000000000000e+00  8.9420e-13  0.0000e+00
gfc    66    0 -3.627635256210e-10  0.000000000000e+00  9.5390e-13  0.0000e+00
gfc    67    0  4.755660276080e-10  0.000000000000e+00  1.0180e-12  0.0000e+00
gfc    68    0 -5.221503839720e-10  0.000000000000e+00  1.0860e-12  0.0000e+00
gfc    69    0  6.193953549340e-10  0.000000000000e+00  1.1610e-12  0.0000e+00
gfc    70    0 -5.868304444210e-10  0.000000000000e+00  1.2400e-12  0.0000e+00
gfc    71    0 -2.645384782960e-09  0.000000000000e+00  1.3250e-12  0.0000e+00
gfc    72    0 -2.377153416330e-09  0.000000000000e+00  1.4150e-12  0.0000e+00
gfc    73    0 -3.517250398880e-10  0.000000000000e+00  1.5130e-12  0.0000e+00
gfc    74    0  5.378722582620e-10  0.000000000000e+00  1.6180e-12  0.0000e+00
gfc    75    0 -4.527315937030e-10  0.000000000000e+00  1.7300e-12  0.0000e+00
gfc    76    0  1.457947525540e-09  0.000000000000e+00  1.8510e-12  0.0000e+00
gfc    77    0  2.626881867440e-09  0.000000000000e+00  1.9820e-12  0.0000e+00
gfc    78    0  3.466102656230e-11  0.000000000000e+00  2.1210e-12  0.0000e+00
gfc    79    0 -9.939219783650e-10  0.000000000000e+00  2.2720e-12  0.0000e+00
gfc    80    0 -1.766349038700e-11  0.000000000000e+00  2.4330e-12  0.0000e+00
gfc    81    0  8.928608208540e-10  0.000000000000e+00  2.6060e-12  0.0000e+00
gfc    82    0 -9.625526822340e-11  0.000000000000e+00  2.7930e-12  0.0000e+00
gfc    83    0  6.191219574890e-10  0.000000000000e+00  2.9930e-12  0.0000e+00
gfc    84    0  2.981088363260e-09  0.000000000000e+00  3.2100e-12  0.0000e+00
gfc    85    0 -1.485459906210e-09  0.000000000000e+00  3.4420e-12  0.0000e+00
gfc    86    0 -1.712104438600e-09  0.000000000000e+00  3.6910e-12  0.0000e+00
gfc    87    0  1.737298624960e-09  0.000000000000e+00  3.9600e-12  0.0000e+00
gfc    88    0  1.834998830060e-09  0.000000000000e+00  4.2500e-12  0.0000e+00
gfc    89    0 -7.111048779090e-10  0.000000000000e+00  4.5590e-12  0.0000e+00
gfc    90    0 -4.002832124390e-10  0.000000000000e+00  4.8960e-12  0.0000e+00
gfc    91    0 -5.123261299130e-10  0.000000000000e+00  5.2500e-12  0.0000e+00
gfc    92    0 -9.304406305150e-10  0.000000000000e+00  5.6370e-12  0.0000e+00
gfc    93    0  5.698890230670e-10  0.000000000000e+00  6.0250e-12  0.0000e+00
gfc    94    0  1.009506971390e-10  0.000000000000e+00  6.4280e-12  0.0000e+00
gfc    95    0  5.351984672480e-10  0.000000000000e+00  6.3140e-12  0.0000e+00
gfc    96    0 -1.261607240350e-09  0.000000000000e+00  6.5470e-12  0.0000e+00
gfc     1    1  0.000000000000e+00  0.000000000000e+00  0.0000e+00  0.0000e+00
gfc     2    1 -5.445264418720e-10  1.528851888240e-09  2.6690e-13  2.7560e-13
gfc     3    1  2.030371540770e-06  2.483200378820e-07  1.4180e-13  1.4380e-13
gfc     4    1 -5.362837762680e-07 -4.735901562560e-07  1.4460e-13  1.4800e-13
gfc     5    1 -6.288171280950e-08 -9.419490027970e-08  1.2030e-13  1.2190e-13
gfc     6    1 -7.606521104430e-08  2.653986730450e-08  1.0870e-13  1.0980e-13
gfc     7    1  2.808445670940e-07  9.528691401680e-08  9.9310e-14  9.9910e-14
gfc     8    1  2.305539423120e-08  5.890433912430e-08  9.2820e-14  9.3380e-14
gfc     9    1  1.421555825970e-07  2.148100556250e-08  8.8290e-14  8.8700e-14
gfc    10    1  8.370008399140e-08 -1.310942275690e-07  8.5410e-14  8.5720e-14
gfc    11    1  1.560626504020e-08 -2.708640767580e-08  8.3210e-14  8.3480e-14
gfc    12    1 -5.358287222070e-08 -4.319384423940e-08  8.1910e-14  8.2200e-14
gfc    13    1 -5.143619501030e-08  3.866573962840e-08  8.1130e-14  8.1420e-14
gfc    14    1 -1.876506956270e-08  2.887004193970e-08  8.1080e-14  8.1360e-14
gfc    15    1  9.424761630040e-09  1.046960906820e-08  8.1470e-14  8.1690e-14
gfc    16    1  2.622201667860e-08  3.336247893750e-08  8.2300e-14  8.2520e-14
gfc    17    1 -2.537747903190e-08 -3.173537604070e-08  8.3280e-14  8.3520e-14
gfc    18    1  7.208890519810e-09 -3.926165492130e-08  8.4880e-14  8.5110e-14
gfc    19    1 -9.001457127430e-09  1.164535270340e-09  8.6460e-14  8.6710e-14
gfc    20    1  5.581620561370e-09  7.053988638470e-09  8.8590e-14  8.8830e-14
gfc    21    1 -1.617915386600e-08  2.867209584720e-08  9.0850e-14  9.1090e-14
gfc    22    1  1.568365579950e-08 -3.810614056990e-09  9.3570e-14  9.3820e-14
gfc    23    1  9.164173834450e-09  1.617305089510e-08  9.6400e-14  9.6650e-14
gfc    24    1 -2.723600586490e-09 -1.526173696830e-09  9.9750e-14  9.9990e-14
gfc    25    1  6.373688685610e-09 -9.173800065670e-09  1.0320e-13  1.0340e-13
gfc    26    1 -1.385209252260e-10 -6.645234719620e-09  1.0710e-13  1.0740e-13
gfc    27    1  2.868564934820e-09  1.593163289640e-09  1.1110e-13  1.1140e-13
gfc    28    1 -5.270011788690e-09  8.713706613330e-09  1.1580e-13  1.1610e-13
gfc    29    1  4.040404276480e-09 -1.351613712100e-08  1.2050e-13  1.2090e-13
gfc    30    1  2.748116766460e-10  1.076266071860e-09  1.2590e-13  1.2620e-13
gfc    31    1  7.128759813840e-09 -1.846452572510e-08  1.3140e-13  1.3170e-13
gfc    32    1 -7.759400253720e-11  3.556201749460e-09  1.3750e-13  1.3780e-13
gfc    33    1 -1.745707332020e-09 -3.879760482260e-09  1.4380e-13  1.4420e-13
gfc    34    1 -4.261542804950e-10  6.516366331390e-09  1.5090e-13  1.5130e-13
gfc    35    1 -1.253951825550e-08 -1.007197639380e-08  1.5810e-13  1.5860e-13
gfc    36    1  4.161088856350e-11  6.397887166000e-09  1.6610e-13  1.6660e-13
gfc    37    1 -6.957217547080e-09 -1.280486863120e-09  1.7450e-13  1.7500e-13
gfc    38    1  5.087394509780e-09  3.140624439460e-09  1.8370e-13  1.8420e-13
gfc    39    1 -4.423380011610e-09  8.314733860300e-09  1.9320e-13  1.9380e-13
gfc    40    1  3.807234839300e-09 -1.149151436660e-09  2.0360e-13  2.0430e-13
gfc    41    1 -7.143041947380e-09 -3.293670584580e-09  2.1470e-13  2.1520e-13
gfc    42    1 -2.276969978730e-09 -3.733109502050e-10  2.2650e-13  2.2710e-13
gfc    43    1 -4.890662004870e-09  4.184529837320e-09  2.3910e-13  2.3970e-13
gfc    44    1  5.803592492190e-09 -2.163091463230e-09  2.5260e-13  2.5330e-13
gfc    45    1  3.409508586460e-09 -4.608933178080e-09  2.6690e-13  2.6760e-13
gfc    46    1  1.762660010090e-09 -2.236131603710e-10  2.8240e-13  2.8310e-13
gfc    47    1 -6.927438300450e-09 -1.300428347360e-09  2.9860e-13  2.9950e-13
gfc    48    1  1.428769739380e-09  3.461412281680e-09  3.1630e-13  3.1720e-13
gfc    49    1  6.642614626670e-09 -1.906075044430e-09  3.3500e-13  3.3590e-13
gfc    50    1  3.507831706910e-09  3.099057558310e-10  3.5510e-13  3.5600e-13
gfc    51    1  1.762216340630e-09  1.157140742000e-09  3.7650e-13  3.7750e-13
gfc    52    1 -1.755177584160e-09 -4.623560524950e-09  3.9920e-13  4.0030e-13
gfc    53    1  1.880435973260e-09 -4.606220018100e-10  4.2360e-13  4.2480e-13
gfc    54    1 -1.629048590780e-09  4.157939021660e-09  4.4970e-13  4.5100e-13
gfc    55    1 -2.678502435240e-10  4.643441850780e-09  4.7760e-13  4.7900e-13
gfc    56    1  3.418092256490e-09  3.605426605830e-09  5.0780e-13  5.0920e-13
gfc    57    1  4.942173768200e-09 -2.624172308500e-09  5.3970e-13  5.4110e-13
gfc    58    1 -1.984011272680e-09 -1.208935077150e-09  5.7410e-13  5.7580e-13
gfc    59    1 -3.338363279110e-09 -8.031477743340e-10  6.1070e-13  6.1250e-13
gfc    60    1  1.875651636460e-09 -1.332123308580e-09  6.5030e-13  6.5220e-13
gfc    61    1  2.870248071160e-09  2.728082689700e-09  6.9220e-13  6.9440e-13
gfc    62    1  8.549484441950e-10  2.833476551900e-09  7.3750e-13  7.3980e-13
gfc    63    1 -2.951143149950e-09  2.584627519890e-09  7.8600e-13  7.8810e-13
gfc    64    1  4.720871552030e-09 -2.129280986130e-09  8.3790e-13  8.4030e-13
gfc    65    1 -3.148473537120e-09 -3.714633003220e-09  8.9320e-13  8.9580e-13
gfc    66    1 -2.831793465930e-10 -4.821692118490e-10  9.5310e-13  9.5590e-13
gfc    67    1 -3.357959358590e-09  2.039786223470e-09  1.0170e-12  1.0200e-12
gfc    68    1  1.894449676180e-09  1.920370036560e-09  1.0860e-12  1.0890e-12
gfc    69    1  6.290237876120e-10 -3.495496513950e-09  1.1580e-12  1.1610e-12
gfc    70    1  9.040177819130e-10 -1.932657882790e-09  1.2370e-12  1.2410e-12
gfc    71    1 -1.649026236200e-09  1.377025425320e-09  1.3210e-12  1.3260e-12
gfc    72    1  7.216955063920e-10 -1.303257931150e-09  1.4130e-12  1.4180e-12
gfc    73    1 -3.333975574420e-09 -7.318314572890e-10  1.5100e-12  1.5150e-12
gfc    74    1 -2.595272888420e-09  1.401926275640e-09  1.6160e-12  1.6210e-12
gfc    75    1  1.671114487760e-09 -1.687382585000e-09  1.7270e-12  1.7330e-12
gfc    76    1  1.449576468290e-09 -7.607678949810e-10  1.8490e-12  1.8540e-12
gfc    77    1  1.885683137560e-09  3.731114480970e-10  1.9780e-12  1.9840e-12
gfc    78    1 -1.441969952950e-09  2.068913482530e-09  2.1180e-12  2.1250e-12
gfc    79    1 -8.808913152700e-10  1.239327923930e-09  2.2670e-12  2.2740e-12
gfc    80    1 -8.864345928910e-11 -9.703455397360e-10  2.4290e-12  2.4370e-12
gfc    81    1 -1.154920988330e-09 -3.663153488300e-10  2.6020e-12  2.6100e-12
gfc    82    1 -1.609484393970e-09  2.931105879940e-10  2.7890e-12  2.7980e-12
gfc    83    1  7.906971606320e-10 -2.334043404310e-09  2.9880e-12  2.9970e-12
gfc    84    1  2.517334220800e-09 -2.966016953650e-10  3.2040e-12  3.2150e-12
gfc    85    1 -2.476291332410e-10  1.809954884670e-09  3.4340e-12  3.4450e-12
gfc    86    1  1.308516073920e-09 -6.891012195710e-11  3.6860e-12  3.6970e-12
gfc    87    1  6.910798799500e-10 -2.529195142990e-09  3.9520e-12  3.9650e-12
gfc    88    1 -1.474919248630e-10 -1.574684944250e-09  4.2420e-12  4.2560e-12
gfc    89    1 -1.099013229720e-09  1.771450083210e-09  4.5500e-12  4.5650e-12
gfc    90    1 -6.028752750480e-10 -9.832742326020e-10  4.8850e-12  4.9010e-12
gfc    91    1 -5.600031299890e-10 -9.733674093910e-10  5.2360e-12  5.2530e-12
gfc    92    1 -7.696391902540e-10 -2.555331773750e-09  5.6260e-12  5.6440e-12
gfc    93    1  6.317350037060e-10  1.491146059150e-09  6.0010e-12  6.0210e-12
gfc    94    1 -8.577231256660e-11  2.301391980630e-09  6.4110e-12  6.4300e-12
gfc    95    1  1.814706128000e-09  6.268088149590e-10  6.2370e-12  6.2630e-12
gfc    96    1  5.017944597130e-10  1.636969309290e-09  6.5150e-12  6.5340e-12
gfc     2    2  2.439433733770e-06 -1.400366905880e-06  5.2130e-13  4.6260e-13
gfc     3    2  9.046996577210e-07 -6.190517710280e-07  2.7350e-13  2.3500e-13
gfc     4    2  3.504725953850e-07  6.625101005080e-07  2.1110e-13  1.9340e-13
gfc     5    2  6.518922931360e-07 -3.232897551200e-07  1.4060e-13  1.3380e-13
gfc     6    2  4.857166612670e-08 -3.737019981620e-07  1.3570e-13  1.2840e-13
gfc     7    2  3.303070729580e-07  9.310994310740e-08  1.0910e-13  1.0610e-13
gfc     8    2  8.007784935900e-08  6.539851963760e-08  1.0720e-13  1.0370e-13
gfc     9    2  2.140010334280e-08 -3.160282548890e-08  9.5200e-14  9.3340e-14
gfc    10    2 -9.392540984320e-08 -5.124038055920e-08  9.4290e-14  9.2620e-14
gfc    11    2  2.009947313940e-08 -9.892044748250e-08  8.8330e-14  8.7150e-14
gfc    12    2  1.435287527710e-08  3.111825087880e-08  8.8180e-14  8.6800e-14
gfc    13    2  5.530455772590e-08 -6.265999046470e-08  8.5320e-14  8.4080e-14
gfc    14    2 -3.587607634160e-08 -4.099254742730e-09  8.5880e-14  8.4770e-14
gfc    15    2 -2.054931085990e-08 -3.028070391970e-08  8.4860e-14  8.4010e-14
gfc    16    2 -2.448861589500e-08  2.799439927450e-08  8.6070e-14  8.5310e-14
gfc    17    2 -2.010646777190e-08  6.821169034460e-09  8.6310e-14  8.5530e-14
gfc    18    2  1.473003037550e-08  1.080451368810e-08  8.7980e-14  8.7300e-14
gfc    19    2  3.574772876800e-08 -2.361277677020e-09  8.9140e-14  8.8390e-14
gfc    20    2  2.029193084030e-08  1.718028695600e-08  9.1340e-14  9.0690e-14
gfc    21    2 -5.602672271720e-09  4.173361333320e-09  9.3260e-14  9.2550e-14
gfc    22    2 -2.650184930130e-08 -1.146402354320e-09  9.6030e-14  9.5410e-14
gfc    23    2 -1.438884963240e-08 -4.593723349510e-09  9.8680e-14  9.8030e-14
gfc    24    2  9.389905825470e-10  1.518677092060e-08  1.0200e-13  1.0140e-13
gfc    25    2  2.273160675970e-08  9.331217512080e-09  1.0530e-13  1.0470e-13
gfc    26    2 -1.604382765480e-09  1.153072897120e-08  1.0920e-13  1.0850e-13
gfc    27    2  6.748480543640e-10 -6.356086627250e-10  1.1320e-13  1.1260e-13
gfc    28    2 -1.502501512480e-08 -8.236602971510e-09  1.1780e-13  1.1710e-13
gfc    29    2 -2.373742785860e-09 -2.459910852620e-09  1.2250e-13  1.2180e-13
gfc    30    2 -9.969427736980e-09 -1.162610933620e-09  1.2780e-13  1.2710e-13
gfc    31    2  6.266649805090e-09  5.107367764040e-09  1.3340e-13  1.3260e-13
gfc    32    2  1.150453604380e-08 -2.873194482340e-09  1.3940e-13  1.3860e-13
gfc    33    2 -6.057465775580e-09  2.319259086900e-09  1.4580e-13  1.4500e-13
gfc    34    2  6.947647749170e-09  7.540727833450e-09  1.5280e-13  1.5190e-13
gfc    35    2 -1.507834979590e-08  7.124868480780e-09  1.6020e-13  1.5940e-13
gfc    36    2 -3.740979043170e-09 -2.881421686310e-09  1.6810e-13  1.6720e-13
gfc    37    2 -2.175365736760e-09 -1.162142817580e-08  1.7660e-13  1.7570e-13
gfc    38    2  7.515390768180e-09 -1.196061886370e-09  1.8570e-13  1.8470e-13
gfc    39    2  3.056418494260e-09  7.082923369140e-09  1.9540e-13  1.9430e-13
gfc    40    2 -1.111215804500e-09  4.405399806330e-10  2.0580e-13  2.0470e-13
gfc    41    2  3.605737206470e-09  3.357256060490e-09  2.1690e-13  2.1580e-13
gfc    42    2 -3.810280671810e-09 -2.888046557340e-09  2.2860e-13  2.2750e-13
gfc    43    2 -9.446472986360e-09 -1.345129662270e-09  2.4130e-13  2.4000e-13
gfc    44    2 -6.238745662760e-10  3.433900302510e-09  2.5480e-13  2.5350e-13
gfc    45    2  2.056375375440e-09 -3.304431145150e-09  2.6930e-13  2.6790e-13
gfc    46    2  5.109417149250e-09  3.149204008890e-09  2.8480e-13  2.8330e-13
gfc    47    2  4.354768875130e-09 -2.731656379830e-09  3.0130e-13  2.9980e-13
gfc    48    2  4.712986491140e-09  2.893895416710e-09  3.1880e-13  3.1710e-13
gfc    49    2 -3.449841798420e-10  9.867253379650e-10  3.3770e-13  3.3600e-13
gfc    50    2 -8.062419947130e-09 -1.632317570240e-09  3.5770e-13  3.5580e-13
gfc    51    2 -7.330178422140e-09 -2.477903580810e-09  3.7930e-13  3.7730e-13
gfc    52    2  3.563857519910e-09  1.033527421090e-09  4.0220e-13  4.0010e-13
gfc    53    2  5.806592453010e-09 -2.436745866300e-09  4.2690e-13  4.2470e-13
gfc    54    2  2.309903469360e-09 -3.047634958200e-10  4.5300e-13  4.5060e-13
gfc    55    2 -1.724906674030e-09 -2.246157889650e-09  4.8130e-13  4.7890e-13
gfc    56    2 -3.148610303150e-09  5.380642586200e-09  5.1120e-13  5.0820e-13
gfc    57    2 -3.489016288830e-09  1.541289522330e-09  5.4350e-13  5.4070e-13
gfc    58    2  2.147354085530e-09  5.036247488590e-09  5.7790e-13  5.7490e-13
gfc    59    2  4.707173013040e-09  8.205434992900e-10  6.1490e-13  6.1180e-13
gfc    60    2  3.489848000690e-09 -1.902986640150e-09  6.5440e-13  6.5110e-13
gfc    61    2 -1.436175978870e-09 -1.430551942180e-09  6.9680e-13  6.9330e-13
gfc    62    2 -4.124351722440e-09  6.460056894150e-09  7.4220e-13  7.3860e-13
gfc    63    2 -4.181966307060e-10  5.314125649300e-10  7.9080e-13  7.8680e-13
gfc    64    2 -9.440964183620e-10  4.147321617580e-09  8.4290e-13  8.3870e-13
gfc    65    2 -9.434812398880e-11 -6.427797631720e-10  8.9880e-13  8.9410e-13
gfc    66    2  1.510719271680e-09  8.532685648750e-10  9.5860e-13  9.5380e-13
gfc    67    2  5.855944626400e-10 -4.412828956780e-09  1.0230e-12  1.0170e-12
gfc    68    2 -4.059404716730e-09 -6.681184914530e-10  1.0910e-12  1.0850e-12
gfc    69    2 -2.427550070270e-09  9.562680060760e-10  1.1660e-12  1.1610e-12
gfc    70    2  1.033066548330e-10  2.408369472990e-09  1.2450e-12  1.2400e-12
gfc    71    2  4.808771047360e-10 -2.812193118080e-09  1.3300e-12  1.3240e-12
gfc    72    2 -2.049987140260e-10 -4.330135384220e-10  1.4210e-12  1.4140e-12
gfc    73    2  2.295230178420e-10  1.333842977050e-11  1.5190e-12  1.5110e-12
gfc    74    2  7.318801923270e-10  1.875718855820e-09  1.6240e-12  1.6160e-12
gfc    75    2 -1.392669858460e-09 -2.767507368740e-09  1.7380e-12  1.7280e-12
gfc    76    2 -1.664423829460e-09  1.946724997040e-09  1.8580e-12  1.8500e-12
gfc    77    2  1.024707199340e-09  2.299287636780e-09  1.9890e-12  1.9800e-12
gfc    78    2 -2.528294525420e-10  7.011103736700e-10  2.1290e-12  2.1180e-12
gfc    79    2 -2.845612243060e-10 -5.585944402900e-10  2.2800e-12  2.2680e-12
gfc    80    2 -2.152183933340e-09 -1.094406446880e-09  2.4410e-12  2.4290e-12
gfc    81    2 -1.175464651070e-09  3.239348730920e-10  2.6150e-12  2.6020e-12
gfc    82    2  6.883617280010e-10 -2.583441235260e-09  2.8030e-12  2.7880e-12
gfc    83    2  4.667737279660e-13 -1.784526773930e-09  3.0040e-12  2.9880e-12
gfc    84    2  8.735732082460e-10  7.864209962290e-10  3.2200e-12  3.2040e-12
gfc    85    2  2.331206714980e-09  1.393950972130e-09  3.4530e-12  3.4360e-12
gfc    86    2 -4.121126237290e-10 -2.605718000170e-09  3.7030e-12  3.6840e-12
gfc    87    2 -1.024141326280e-09  1.000364351300e-09  3.9720e-12  3.9520e-12
gfc    88    2 -2.858506142020e-09 -5.856048171030e-10  4.2630e-12  4.2420e-12
gfc    89    2  7.084736916320e-10 -1.141803772990e-12  4.5720e-12  4.5480e-12
gfc    90    2 -1.019990877530e-09 -2.811203590780e-10  4.9090e-12  4.8860e-12
gfc    91    2  1.603283783060e-09  7.445507378920e-10  5.2640e-12  5.2360e-12
gfc    92    2  9.082859524090e-10  4.534497829760e-10  5.6520e-12  5.6230e-12
gfc    93    2  1.297525980570e-09 -3.753989320410e-10  6.0360e-12  6.0060e-12
gfc    94    2 -2.350038015760e-10  1.405657388870e-10  6.4410e-12  6.4100e-12
gfc    95    2  2.815156559130e-10 -2.542485753300e-10  6.3080e-12  6.2630e-12
gfc    96    2  1.265087966070e-09 -6.328077401550e-11  6.5500e-12  6.4970e-12
gfc     3    3  7.212691507950e-07  1.414505090200e-06  2.8400e-13  2.5750e-13
gfc     4    3  9.908698296900e-07 -2.008870350760e-07  3.7660e-13  3.6040e-13
gfc     5    3 -4.517912641940e-07 -2.149061800830e-07  2.1770e-13  2.0500e-13
gfc     6    3  5.727027678530e-08  9.093065473590e-09  1.8240e-13  1.7940e-13
gfc     7    3  2.504447141880e-07 -2.170074255840e-07  1.5240e-13  1.4610e-13
gfc     8    3 -1.931135524160e-08 -8.586909844890e-08  1.3140e-13  1.2920e-13
gfc     9    3 -1.605691885840e-07 -7.416986860240e-08  1.2040e-13  1.1710e-13
gfc    10    3 -6.926765298060e-09 -1.540542650420e-07  1.1020e-13  1.0890e-13
gfc    11    3 -3.057109724830e-08 -1.487984378160e-07  1.0420e-13  1.0220e-13
gfc    12    3  3.971263694160e-08  2.508055024220e-08  9.9570e-14  9.8500e-14
gfc    13    3 -2.153725737450e-08  9.767792845680e-08  9.5850e-14  9.4470e-14
gfc    14    3  3.657334711460e-08  1.970223838730e-08  9.4530e-14  9.3630e-14
gfc    15    3  5.340692830080e-08  1.762905469220e-08  9.2310e-14  9.1390e-14
gfc    16    3 -3.386631402470e-08 -2.134641577290e-08  9.2930e-14  9.2250e-14
gfc    17    3  6.295281902980e-09  5.045716971000e-09  9.1840e-14  9.1050e-14
gfc    18    3 -5.029419502950e-09 -5.854484354360e-09  9.3680e-14  9.3080e-14
gfc    19    3 -7.583735164340e-09  1.067859800550e-09  9.3420e-14  9.2760e-14
gfc    20    3 -4.732888494060e-09  3.889875174350e-08  9.6200e-14  9.5610e-14
gfc    21    3  1.913722079830e-08  2.270584118070e-08  9.6760e-14  9.6210e-14
gfc    22    3  1.135809352900e-08  1.013456063640e-08  1.0030e-13  9.9710e-14
gfc    23    3 -2.407479167180e-08 -1.750380031020e-08  1.0160e-13  1.0110e-13
gfc    24    3 -4.807533701750e-09 -9.733515002030e-09  1.0570e-13  1.0520e-13
gfc    25    3 -9.682791263870e-09 -1.431012552840e-08  1.0780e-13  1.0730e-13
gfc    26    3  1.509801036890e-08  4.046173884140e-09  1.1260e-13  1.1210e-13
gfc    27    3  3.534584388130e-09  1.048965206960e-08  1.1550e-13  1.1500e-13
gfc    28    3  2.900716168650e-09  1.017835835600e-08  1.2090e-13  1.2040e-13
gfc    29    3  3.822258229530e-09 -1.156583602760e-08  1.2450e-13  1.2410e-13
gfc    30    3  3.904424732950e-09 -1.374060389610e-08  1.3070e-13  1.3020e-13
gfc    31    3 -6.586453204800e-09 -7.534307012010e-09  1.3520e-13  1.3470e-13
gfc    32    3 -4.308953998240e-10  3.735963541510e-09  1.4220e-13  1.4160e-13
gfc    33    3 -3.783845577020e-10  6.164252951420e-09  1.4760e-13  1.4700e-13
gfc    34    3  1.337974052550e-08  8.553518305980e-09  1.5540e-13  1.5480e-13
gfc    35    3  1.564007290460e-09  2.295063363830e-09  1.6180e-13  1.6110e-13
gfc    36    3 -2.129441284880e-09 -1.803587012730e-08  1.7060e-13  1.7000e-13
gfc    37    3 -5.806434576910e-09 -7.895804474680e-11  1.7820e-13  1.7760e-13
gfc    38    3 -1.335508811760e-09 -4.702356623330e-10  1.8820e-13  1.8740e-13
gfc    39    3 -4.892621931560e-09  6.058303653960e-09  1.9700e-13  1.9620e-13
gfc    40    3 -1.171046472750e-09 -2.476050467430e-09  2.0820e-13  2.0730e-13
gfc    41    3  3.938493446490e-09  3.139870812280e-09  2.1830e-13  2.1770e-13
gfc    42    3 -3.055749427040e-11  9.951638247990e-09  2.3100e-13  2.3020e-13
gfc    43    3  5.064913996960e-10 -1.493823788480e-10  2.4290e-13  2.4210e-13
gfc    44    3 -4.287754422010e-10 -4.175692470090e-09  2.5720e-13  2.5630e-13
gfc    45    3 -1.351767917990e-09 -5.944526445520e-09  2.7090e-13  2.6990e-13
gfc    46    3 -1.701620503180e-09 -1.397033170980e-10  2.8720e-13  2.8600e-13
gfc    47    3  1.090505550930e-09  2.415338246850e-09  3.0290e-13  3.0170e-13
gfc    48    3 -1.224195162940e-09  3.323550318970e-09  3.2120e-13  3.1990e-13
gfc    49    3  7.884368118120e-10  1.684662577810e-09  3.3930e-13  3.3810e-13
gfc    50    3 -8.918001955920e-11 -5.215942640980e-10  3.6000e-13  3.5860e-13
gfc    51    3 -5.141306163560e-09 -6.837636488850e-09  3.8090e-13  3.7940e-13
gfc    52    3  1.915044548280e-09 -6.788628317060e-10  4.0470e-13  4.0300e-13
gfc    53    3 -1.593336965460e-09  1.389185000390e-09  4.2850e-13  4.2680e-13
gfc    54    3  5.495446063370e-09  1.501249005610e-09  4.5580e-13  4.5380e-13
gfc    55    3  5.429585652070e-09  3.157194453770e-09  4.8320e-13  4.8120e-13
gfc    56    3 -2.502243358210e-09  2.720626573830e-09  5.1390e-13  5.1190e-13
gfc    57    3 -4.268220128530e-09  3.951873562590e-09  5.4550e-13  5.4330e-13
gfc    58    3 -4.177210735130e-09 -5.536449142660e-09  5.8050e-13  5.7800e-13
gfc    59    3 -1.591607655480e-09 -4.897181981740e-09  6.1690e-13  6.1430e-13
gfc    60    3  2.808421440250e-09 -2.431175248900e-10  6.5700e-13  6.5450e-13
gfc    61    3  9.023099339420e-10  5.223104936690e-09  6.9890e-13  6.9590e-13
gfc    62    3  4.242164064510e-09  1.969874085540e-09  7.4500e-13  7.4180e-13
gfc    63    3 -4.612177326070e-10 -1.688351256080e-09  7.9280e-13  7.9020e-13
gfc    64    3 -7.633520726630e-10 -8.380986481230e-10  8.4570e-13  8.4250e-13
gfc    65    3 -2.049464446730e-09  6.302344116140e-10  9.0100e-13  8.9740e-13
gfc    66    3  2.075782808700e-09 -7.703574177600e-10  9.6160e-13  9.5790e-13
gfc    67    3 -3.107209212330e-10  2.659336551670e-10  1.0250e-12  1.0210e-12
gfc    68    3 -8.921636289930e-10  1.197842452050e-09  1.0950e-12  1.0910e-12
gfc    69    3  2.106856956640e-09 -2.225519542010e-09  1.1670e-12  1.1620e-12
gfc    70    3  2.846076033550e-09 -1.243324869780e-09  1.2480e-12  1.2430e-12
gfc    71    3 -1.575229774650e-10  3.585288950850e-10  1.3320e-12  1.3270e-12
gfc    72    3  2.137121900240e-09  3.767846521640e-09  1.4250e-12  1.4190e-12
gfc    73    3  2.455513760960e-09  3.176553841980e-09  1.5220e-12  1.5160e-12
gfc    74    3  6.360925936620e-10  1.986366292120e-11  1.6280e-12  1.6220e-12
gfc    75    3 -1.184893638790e-09 -1.269525598010e-09  1.7410e-12  1.7330e-12
gfc    76    3 -7.292204771690e-10 -2.374269701180e-09  1.8620e-12  1.8560e-12
gfc    77    3 -3.639024399560e-09  5.400120820640e-11  1.9920e-12  1.9840e-12
gfc    78    3 -2.887395835640e-09  4.012869047960e-10  2.1330e-12  2.1250e-12
gfc    79    3 -1.912220498290e-09  3.884797940790e-09  2.2830e-12  2.2740e-12
gfc    80    3  2.371181703110e-09 -5.799040411180e-10  2.4460e-12  2.4370e-12
gfc    81    3  1.937533926100e-10 -5.641892652190e-10  2.6190e-12  2.6090e-12
gfc    82    3 -6.875799803650e-10 -1.440084191200e-09  2.8070e-12  2.7970e-12
gfc    83    3 -1.101654464930e-09  7.151441028100e-10  3.0070e-12  2.9970e-12
gfc    84    3 -7.597356161340e-10  2.265685094280e-10  3.2250e-12  3.2120e-12
gfc    85    3 -1.493987836410e-09  2.278466102210e-09  3.4560e-12  3.4430e-12
gfc    86    3 -6.123688835850e-10  1.328093072030e-09  3.7080e-12  3.6950e-12
gfc    87    3  4.870836597700e-10  1.505558551220e-11  3.9770e-12  3.9620e-12
gfc    88    3  1.053989510860e-09 -9.739675564960e-10  4.2670e-12  4.2520e-12
gfc    89    3 -3.214621093710e-09 -2.066430004470e-11  4.5790e-12  4.5620e-12
gfc    90    3 -4.932322852330e-11  1.231436496560e-09  4.9140e-12  4.8960e-12
gfc    91    3 -4.107489227460e-11 -2.328798794310e-09  5.2700e-12  5.2510e-12
gfc    92    3  1.667559828800e-09  7.198356525370e-10  5.6600e-12  5.6400e-12
gfc    93    3 -3.821819112570e-09  4.866110354550e-10  6.0470e-12  6.0250e-12
gfc    94    3 -1.434833427520e-09  1.711022768290e-09  6.4590e-12  6.4340e-12
gfc    95    3  1.064340195020e-09 -2.721737810710e-10  6.3570e-12  6.3280e-12
gfc    96    3  6.123977402710e-10 -6.519495869610e-10  6.5940e-12  6.5850e-12
gfc     4    4 -1.885528347660e-07  3.089172256780e-07  4.5220e-13  4.3540e-13
gfc     5    4 -2.953102423540e-07  4.983544902040e-08  3.2810e-13  3.4050e-13
gfc     6    4 -8.592357507040e-08 -4.714635680540e-07  2.2990e-13  2.3530e-13
gfc     7    4 -2.749030811820e-07 -1.240066890700e-07  1.5890e-13  1.6180e-13
gfc     8    4 -2.442917985060e-07  6.983457708520e-08  1.5560e-13  1.5750e-13
gfc     9    4 -9.272603081340e-09  1.988259286540e-08  1.2020e-13  1.2100e-13
gfc    10    4 -8.439302197790e-08 -7.904914597590e-08  1.2220e-13  1.2290e-13
gfc    11    4 -3.790031782800e-08 -6.376127272200e-08  1.0660e-13  1.0730e-13
gfc    12    4 -6.768529634170e-08  3.843275615490e-09  1.0650e-13  1.0700e-13
gfc    13    4 -3.585693107110e-09 -1.178032877560e-08  1.0050e-13  1.0110e-13
gfc    14    4  1.646446270030e-09 -2.268610077890e-08  9.9230e-14  9.9730e-14
gfc    15    4 -4.014991020640e-08  6.796459866250e-09  9.8030e-14  9.8630e-14
gfc    16    4  4.085397763960e-08  4.799442700400e-08  9.6870e-14  9.7200e-14
gfc    17    4  6.483503031130e-09  2.531212321430e-08  9.7920e-14  9.8600e-14
gfc    18    4  5.460904851200e-08 -7.763708211320e-10  9.7210e-14  9.7510e-14
gfc    19    4  1.580512314140e-08 -8.163916454490e-09  9.9620e-14  1.0030e-13
gfc    20    4  4.260508498250e-09 -2.260918847210e-08  9.9500e-14  9.9820e-14
gfc    21    4 -5.108009524750e-09  1.893801796360e-08  1.0290e-13  1.0340e-13
gfc    22    4 -3.624508112760e-09  1.873945469070e-08  1.0350e-13  1.0380e-13
gfc    23    4 -2.387116269290e-08  8.257152158420e-09  1.0760e-13  1.0800e-13
gfc    24    4  5.965154338670e-09  5.101503214990e-09  1.0900e-13  1.0920e-13
gfc    25    4  1.016349525780e-08  2.665296759950e-10  1.1360e-13  1.1420e-13
gfc    26    4  1.907128619810e-08 -2.022661996550e-08  1.1570e-13  1.1610e-13
gfc    27    4 -1.601146846860e-09  8.044488216430e-09  1.2100e-13  1.2160e-13
gfc    28    4 -1.418901807440e-09  1.128630596580e-08  1.2410e-13  1.2440e-13
gfc    29    4 -2.539085107140e-08  2.399113454880e-09  1.3000e-13  1.3050e-13
gfc    30    4 -1.671971461230e-09 -3.755878664570e-09  1.3390e-13  1.3420e-13
gfc    31    4  1.138636077770e-08 -5.164334051980e-09  1.4050e-13  1.4100e-13
gfc    32    4  1.971352746070e-09 -7.310531804580e-09  1.4530e-13  1.4570e-13
gfc    33    4 -6.403889920350e-09  5.098935762540e-09  1.5270e-13  1.5320e-13
gfc    34    4 -8.086797166750e-09  3.218060792080e-10  1.5850e-13  1.5890e-13
gfc    35    4 -2.551302674000e-09  1.072901731800e-08  1.6690e-13  1.6740e-13
gfc    36    4  4.931289404350e-09  5.038442445130e-10  1.7380e-13  1.7430e-13
gfc    37    4  5.187214942000e-09  2.191107496880e-09  1.8300e-13  1.8370e-13
gfc    38    4  6.248403394210e-09 -4.596552964760e-09  1.9120e-13  1.9170e-13
gfc    39    4 -4.342232395880e-09 -4.697871296200e-09  2.0170e-13  2.0230e-13
gfc    40    4  6.660860901110e-09 -7.632865530170e-09  2.1120e-13  2.1180e-13
gfc    41    4 -1.648948525110e-09  3.734575381330e-09  2.2310e-13  2.2360e-13
gfc    42    4  7.109500356710e-09  1.425834927210e-09  2.3420e-13  2.3490e-13
gfc    43    4  1.831451220040e-09  9.188944870980e-10  2.4750e-13  2.4820e-13
gfc    44    4  1.516281630120e-09 -1.259535054550e-09  2.6030e-13  2.6110e-13
gfc    45    4  3.428026413890e-10 -2.600892152450e-09  2.7540e-13  2.7630e-13
gfc    46    4  1.097297102760e-09 -7.051461157400e-09  2.9010e-13  2.9100e-13
gfc    47    4  5.669544579010e-10 -1.740673989670e-09  3.0730e-13  3.0820e-13
gfc    48    4  4.143754476600e-10 -1.656627009520e-10  3.2410e-13  3.2520e-13
gfc    49    4  7.136500310360e-10  8.007976651290e-09  3.4370e-13  3.4470e-13
gfc    50    4 -8.369608197610e-09  3.628778844480e-10  3.6320e-13  3.6430e-13
gfc    51    4  2.070814732080e-09  1.698173493850e-09  3.8530e-13  3.8640e-13
gfc    52    4  3.068136737200e-09  8.955862203250e-10  4.0770e-13  4.0890e-13
gfc    53    4  4.562943003140e-09  1.404299659100e-09  4.3290e-13  4.3420e-13
gfc    54    4 -1.184877155100e-09 -6.664739039520e-09  4.5870e-13  4.6010e-13
gfc    55    4  1.356975178560e-09  2.714763915370e-09  4.8750e-13  4.8890e-13
gfc    56    4 -9.489573091350e-10  4.545926517540e-09  5.1680e-13  5.1860e-13
gfc    57    4 -7.235637313370e-09 -6.061931371270e-10  5.5000e-13  5.5150e-13
gfc    58    4 -2.791833828080e-09 -1.866851645530e-09  5.8370e-13  5.8530e-13
gfc    59    4  3.222661383630e-09  3.882044223950e-09  6.2130e-13  6.2280e-13
gfc    60    4  7.657530951370e-09 -2.068242127780e-10  6.6020e-13  6.6180e-13
gfc    61    4 -2.550181673260e-10 -2.085225617690e-09  7.0300e-13  7.0480e-13
gfc    62    4 -1.601055893750e-09 -3.872493141290e-10  7.4810e-13  7.5010e-13
gfc    63    4 -1.590873137590e-09  5.435969413120e-09  7.9710e-13  7.9890e-13
gfc    64    4 -2.475755510460e-09  2.480682523050e-09  8.4880e-13  8.5110e-13
gfc    65    4  6.421577288820e-11 -2.367173538090e-09  9.0500e-13  9.0740e-13
gfc    66    4  6.138618745790e-11 -2.409743656240e-09  9.6450e-13  9.6720e-13
gfc    67    4 -1.256950369580e-09  1.914160653350e-09  1.0290e-12  1.0320e-12
gfc    68    4  2.527312042250e-09 -6.533540447880e-10  1.0970e-12  1.1000e-12
gfc    69    4 -1.928401105420e-09 -4.419733965790e-10  1.1730e-12  1.1760e-12
gfc    70    4  2.136167937370e-09  2.742134763880e-09  1.2510e-12  1.2540e-12
gfc    71    4  2.832140847650e-10 -2.048076616910e-09  1.3360e-12  1.3400e-12
gfc    72    4  1.569940329650e-09 -3.111394067870e-09  1.4270e-12  1.4310e-12
gfc    73    4 -3.359355792310e-09  5.089976099780e-10  1.5250e-12  1.5290e-12
gfc    74    4 -1.941234276510e-09  4.007564585900e-09  1.6300e-12  1.6340e-12
gfc    75    4  1.739892696750e-09 -2.386675542930e-11  1.7420e-12  1.7480e-12
gfc    76    4  2.129762458730e-09 -2.167586697800e-09  1.8640e-12  1.8680e-12
gfc    77    4 -3.122966780820e-10  7.681853959540e-10  1.9950e-12  2.0000e-12
gfc    78    4  2.214401131950e-09 -5.710134573550e-10  2.1340e-12  2.1400e-12
gfc    79    4 -1.683716783900e-09 -1.422385515080e-09  2.2850e-12  2.2910e-12
gfc    80    4 -2.470371678270e-09 -1.066517846110e-09  2.4460e-12  2.4530e-12
gfc    81    4 -7.895858007160e-10  1.953616827140e-09  2.6210e-12  2.6270e-12
gfc    82    4  1.214717723780e-09  1.820872168990e-09  2.8060e-12  2.8150e-12
gfc    83    4  1.542459408150e-09 -2.063585719310e-09  3.0080e-12  3.0170e-12
gfc    84    4 -9.846532146310e-10 -4.672330239200e-10  3.2240e-12  3.2350e-12
gfc    85    4 -1.677118780400e-09 -2.044975361520e-09  3.4570e-12  3.4670e-12
gfc    86    4  3.370210051540e-10  4.375532152130e-10  3.7080e-12  3.7170e-12
gfc    87    4 -9.317944532720e-10 -6.953410982560e-10  3.9770e-12  3.9880e-12
gfc    88    4  1.197393621680e-10  1.024372373850e-09  4.2680e-12  4.2790e-12
gfc    89    4 -3.431250025820e-10  2.192470527170e-10  4.5770e-12  4.5900e-12
gfc    90    4  3.517381002350e-11  6.798377931270e-10  4.9160e-12  4.9280e-12
gfc    91    4  1.639375152140e-09 -8.981042876620e-10  5.2710e-12  5.2890e-12
gfc    92    4  1.363642649990e-09  2.881312132600e-10  5.6610e-12  5.6770e-12
gfc    93    4  6.395335566820e-10  5.328397884340e-10  6.0570e-12  6.0750e-12
gfc    94    4 -9.057761868980e-10  1.563843853280e-12  6.4730e-12  6.4870e-12
gfc    95    4 -1.615046471110e-09  1.438215219490e-09  6.4360e-12  6.4550e-12
gfc    96    4 -1.125158012470e-09  1.423955844770e-09  6.6660e-12  6.6990e-12
gfc     5    5  1.748229595900e-07 -6.693257941000e-07  3.3740e-13  3.3860e-13
gfc     6    5 -2.671481940130e-07 -5.365197104210e-07  3.7350e-13  3.7340e-13
gfc     7    5  1.658107547050e-09  1.788609231190e-08  2.3510e-13  2.3770e-13
gfc     8    5 -2.567172511030e-08  8.920388536270e-08  1.8580e-13  1.8530e-13
gfc     9    5 -1.630853244150e-08 -5.402687127370e-08  1.8930e-13  1.8860e-13
gfc    10    5 -4.927194147770e-08 -5.063361097870e-08  1.3860e-13  1.3860e-13
gfc    11    5  3.742990185150e-08  4.955058628990e-08  1.5440e-13  1.5400e-13
gfc    12    5  3.086713330540e-08  7.573935908520e-09  1.2310e-13  1.2290e-13
gfc    13    5  5.836841422240e-08  6.720576898020e-08  1.3260e-13  1.3260e-13
gfc    14    5  2.928906622990e-08 -1.681088628770e-08  1.1590e-13  1.1590e-13
gfc    15    5  1.225025406830e-08  7.597392695420e-09  1.1990e-13  1.2000e-13
gfc    16    5 -1.212899535990e-08 -3.439344501390e-09  1.1250e-13  1.1260e-13
gfc    17    5 -1.620553810510e-08  8.016723419810e-09  1.1340e-13  1.1350e-13
gfc    18    5  5.964431949880e-09  2.611668442270e-08  1.1150e-13  1.1160e-13
gfc    19    5  1.039904501200e-08  2.743008589840e-08  1.1080e-13  1.1090e-13
gfc    20    5 -1.013025573720e-08 -8.267405046890e-09  1.1260e-13  1.1270e-13
gfc    21    5  2.626382436030e-09  1.090365773410e-09  1.1110e-13  1.1140e-13
gfc    22    5  7.923698552800e-11 -3.290411830590e-10  1.1530e-13  1.1540e-13
gfc    23    5 -8.753558670380e-10  1.615414529820e-10  1.1390e-13  1.1410e-13
gfc    24    5 -7.149601906810e-09 -2.143190107040e-08  1.1970e-13  1.1960e-13
gfc    25    5 -1.104553804960e-08 -4.155532618270e-10  1.1870e-13  1.1880e-13
gfc    26    5  1.311898481960e-08  7.815283425770e-09  1.2560e-13  1.2560e-13
gfc    27    5  1.460424382880e-08  1.498969833640e-08  1.2520e-13  1.2530e-13
gfc    28    5  1.195506148240e-08 -4.723982809890e-09  1.3300e-13  1.3320e-13
gfc    29    5 -7.980154150050e-09  5.958832893770e-09  1.3350e-13  1.3370e-13
gfc    30    5 -2.646889553820e-09 -5.676655084890e-09  1.4230e-13  1.4220e-13
gfc    31    5 -1.147547304350e-08  5.456981780850e-09  1.4370e-13  1.4370e-13
gfc    32    5  9.626162335770e-09  1.279810582910e-09  1.5320e-13  1.5300e-13
gfc    33    5 -3.168672767570e-10  4.279783151950e-09  1.5560e-13  1.5570e-13
gfc    34    5 -4.345496317590e-09  2.635639278070e-09  1.6600e-13  1.6600e-13
gfc    35    5 -7.964949730500e-09 -1.111578772960e-08  1.6950e-13  1.6960e-13
gfc    36    5 -8.614167125790e-09 -2.477658396960e-10  1.8090e-13  1.8080e-13
gfc    37    5 -9.304966722520e-09  1.836159748270e-10  1.8570e-13  1.8580e-13
gfc    38    5 -9.733278215880e-09  9.263158118310e-09  1.9800e-13  1.9800e-13
gfc    39    5  4.630073607740e-09  2.429986817410e-09  2.0430e-13  2.0440e-13
gfc    40    5  1.231820700020e-08  1.135809068660e-09  2.1780e-13  2.1780e-13
gfc    41    5  4.596910490110e-09 -3.021170191470e-09  2.2570e-13  2.2570e-13
gfc    42    5 -9.621874023100e-09 -3.358218232700e-09  2.4050e-13  2.4050e-13
gfc    43    5 -8.883013493100e-09  6.495283096930e-09  2.5020e-13  2.5030e-13
gfc    44    5  5.097325135930e-10  4.033964186160e-09  2.6660e-13  2.6660e-13
gfc    45    5  1.121325565230e-09 -1.456222149120e-09  2.7810e-13  2.7820e-13
gfc    46    5 -3.222508715120e-09 -1.049278089900e-08  2.9630e-13  2.9630e-13
gfc    47    5 -1.774416274280e-09 -2.325666163470e-09  3.1010e-13  3.1020e-13
gfc    48    5  6.531142809890e-09 -2.125170738780e-09  3.3050e-13  3.3040e-13
gfc    49    5  1.105298553000e-09  1.542478041920e-09  3.4670e-13  3.4670e-13
gfc    50    5  5.896580549070e-11 -2.748705052540e-09  3.6950e-13  3.6960e-13
gfc    51    5 -3.579717792510e-09 -3.544982374750e-09  3.8860e-13  3.8870e-13
gfc    52    5  1.214094055430e-09 -2.080051899410e-09  4.1410e-13  4.1420e-13
gfc    53    5 -4.537026734390e-10 -3.830923306860e-09  4.3640e-13  4.3650e-13
gfc    54    5  2.055014832980e-09 -1.569180803760e-09  4.6520e-13  4.6560e-13
gfc    55    5  6.146713115100e-09  3.032240035830e-09  4.9110e-13  4.9140e-13
gfc    56    5  2.449595268340e-09  2.523859633470e-09  5.2400e-13  5.2410e-13
gfc    57    5 -2.845406580280e-09  5.434180978100e-10  5.5390e-13  5.5410e-13
gfc    58    5  2.023323518100e-09 -5.266785675370e-10  5.9050e-13  5.9100e-13
gfc    59    5  2.437191873660e-10 -5.218754565150e-09  6.2550e-13  6.2590e-13
gfc    60    5 -2.188783694740e-09  1.455752700370e-09  6.6710e-13  6.6760e-13
gfc    61    5  8.570114176570e-10 -1.277329433900e-09  7.0760e-13  7.0800e-13
gfc    62    5  2.886953673680e-09  3.455147185920e-09  7.5520e-13  7.5570e-13
gfc    63    5  1.181702876750e-09 -1.061250721100e-09  8.0230e-13  8.0220e-13
gfc    64    5 -1.300578036060e-09 -1.964750059000e-09  8.5650e-13  8.5690e-13
gfc    65    5 -2.657521707600e-09 -8.330286512050e-10  9.1040e-13  9.1080e-13
gfc    66    5  5.492363184990e-09  3.861390476730e-09  9.7250e-13  9.7310e-13
gfc    67    5  2.004423248820e-10  3.802172704350e-09  1.0350e-12  1.0360e-12
gfc    68    5  7.145775527940e-10 -7.259344793050e-12  1.1060e-12  1.1070e-12
gfc    69    5  2.348483878600e-09  3.008277099720e-09  1.1770e-12  1.1780e-12
gfc    70    5  5.279819336510e-10  1.358106694470e-09  1.2590e-12  1.2600e-12
gfc    71    5 -3.394283651810e-09  2.214818623610e-09  1.3430e-12  1.3440e-12
gfc    72    5 -5.551109040970e-10  1.750054178750e-09  1.4360e-12  1.4370e-12
gfc    73    5 -4.744060339920e-10  9.529098390660e-10  1.5330e-12  1.5340e-12
gfc    74    5 -4.217810245930e-10 -2.699580365210e-09  1.6400e-12  1.6410e-12
gfc    75    5  1.273710210520e-09  1.550501433040e-09  1.7520e-12  1.7530e-12
gfc    76    5  7.188932256620e-10  8.984872862970e-11  1.8750e-12  1.8760e-12
gfc    77    5  1.314136553520e-09  3.259457920890e-11  2.0040e-12  2.0050e-12
gfc    78    5 -2.208801880530e-09  2.145341905620e-09  2.1460e-12  2.1470e-12
gfc    79    5 -1.917491880580e-09 -8.980094070980e-10  2.2950e-12  2.2960e-12
gfc    80    5  3.937285854330e-12  9.105304230070e-10  2.4590e-12  2.4600e-12
gfc    81    5 -1.306587560660e-09 -3.211024908730e-09  2.6310e-12  2.6330e-12
gfc    82    5 -3.390172556720e-09 -7.550234749820e-10  2.8210e-12  2.8210e-12
gfc    83    5 -1.976185015110e-09  4.917193808580e-10  3.0210e-12  3.0210e-12
gfc    84    5 -6.333514052180e-10  1.708693385160e-09  3.2370e-12  3.2400e-12
gfc    85    5 -1.057053721860e-09  5.173094217010e-10  3.4700e-12  3.4710e-12
gfc    86    5  2.500066464540e-09 -6.338163867690e-10  3.7230e-12  3.7250e-12
gfc    87    5  2.149118996650e-09  1.298212011050e-09  3.9910e-12  3.9930e-12
gfc    88    5  7.815947167230e-10 -2.943399491180e-10  4.2830e-12  4.2850e-12
gfc    89    5 -2.164073385430e-09  4.960756620530e-10  4.5940e-12  4.5980e-12
gfc    90    5 -1.586726372900e-09 -9.634971691730e-10  4.9300e-12  4.9350e-12
gfc    91    5 -5.400985198480e-10 -2.841116531140e-10  5.2900e-12  5.2930e-12
gfc    92    5  4.542862475680e-10 -1.046534205140e-09  5.6810e-12  5.6860e-12
gfc    93    5  1.248701096460e-09 -7.366407152780e-11  6.0770e-12  6.0840e-12
gfc    94    5  1.505562790400e-09  1.676978118230e-10  6.4960e-12  6.5050e-12
gfc    95    5  1.584138505890e-09  3.689076480560e-09  6.4840e-12  6.5020e-12
gfc    96    5 -1.739938463830e-09 -5.711694979200e-10  6.7460e-12  6.7540e-12
gfc     6    6  9.472890341820e-09 -2.373902206300e-07  2.6060e-13  2.6220e-13
gfc     7    6 -3.588005306520e-07  1.518038733840e-07  3.9630e-13  4.0180e-13
gfc     8    6 -6.599000846190e-08  3.089439730600e-07  2.5170e-13  2.5260e-13
gfc     9    6  6.276343446610e-08  2.229557580310e-07  1.9900e-13  2.0090e-13
gfc    10    6 -3.759636744970e-08 -7.976176956510e-08  1.8760e-13  1.8840e-13
gfc    11    6 -1.573244462900e-09  3.427155520830e-08  1.4400e-13  1.4410e-13
gfc    12    6  3.135354582510e-09  3.897986571630e-08  1.4630e-13  1.4680e-13
gfc    13    6 -3.502819306210e-08 -6.280156078140e-09  1.2600e-13  1.2650e-13
gfc    14    6 -1.906051079800e-08  2.441455133660e-09  1.2450e-13  1.2470e-13
gfc    15    6  3.284620427430e-08 -3.648257804470e-08  1.1950e-13  1.2020e-13
gfc    16    6  1.385336345480e-08 -3.559946952030e-08  1.1460e-13  1.1480e-13
gfc    17    6 -1.173641428520e-08 -2.943229007900e-08  1.1750e-13  1.1820e-13
gfc    18    6  1.356827169400e-08 -1.324804553690e-08  1.1150e-13  1.1170e-13
gfc    19    6 -4.805122210910e-09  1.874268945140e-08  1.1800e-13  1.1870e-13
gfc    20    6  1.215423891960e-08 -4.376407496030e-09  1.1230e-13  1.1250e-13
gfc    21    6 -1.354980021380e-08  5.339601436290e-12  1.2050e-13  1.2100e-13
gfc    22    6  1.015512845620e-08 -5.519824389620e-09  1.1560e-13  1.1570e-13
gfc    23    6 -1.194322428030e-08  1.612684882470e-08  1.2440e-13  1.2480e-13
gfc    24    6  3.611057117600e-09  1.352540718940e-09  1.2070e-13  1.2100e-13
gfc    25    6  1.626560704780e-08  1.770748648380e-10  1.2980e-13  1.3030e-13
gfc    26    6  9.601819593790e-09 -1.052263980800e-08  1.2750e-13  1.2780e-13
gfc    27    6  4.957555991250e-09  6.426987845620e-09  1.3690e-13  1.3720e-13
gfc    28    6 -4.617242998130e-09  1.292265526490e-08  1.3580e-13  1.3620e-13
gfc    29    6  1.164287261150e-08  1.040208382370e-08  1.4540e-13  1.4580e-13
gfc    30    6 -1.636837903040e-10  8.337597675890e-10  1.4580e-13  1.4600e-13
gfc    31    6 -9.141680299420e-11 -2.798183343290e-10  1.5550e-13  1.5600e-13
gfc    32    6 -1.118878749710e-08 -8.404257232370e-09  1.5740e-13  1.5770e-13
gfc    33    6  5.150714647710e-10 -2.588500700220e-09  1.6760e-13  1.6800e-13
gfc    34    6 -7.382534674390e-10  6.663172269490e-09  1.7080e-13  1.7100e-13
gfc    35    6  6.204720458110e-09  9.389748806520e-09  1.8150e-13  1.8210e-13
gfc    36    6  1.073029310140e-08 -3.090301042220e-09  1.8620e-13  1.8660e-13
gfc    37    6 -1.428654594500e-09  8.679136377830e-09  1.9760e-13  1.9820e-13
gfc    38    6 -1.262462263370e-08  2.881188385240e-09  2.0390e-13  2.0430e-13
gfc    39    6 -2.690428869200e-09  2.462011137200e-09  2.1630e-13  2.1690e-13
gfc    40    6 -1.467796407630e-09  3.092001388070e-09  2.2420e-13  2.2460e-13
gfc    41    6  2.522065344090e-09  1.509974913830e-09  2.3780e-13  2.3830e-13
gfc    42    6  3.486460435200e-09 -1.215252457170e-09  2.4750e-13  2.4770e-13
gfc    43    6  6.279415015770e-09  9.624495752670e-11  2.6240e-13  2.6280e-13
gfc    44    6 -7.169568464900e-09  2.484060938770e-09  2.7390e-13  2.7410e-13
gfc    45    6 -6.219121205990e-09 -8.484418332680e-10  2.9050e-13  2.9080e-13
gfc    46    6 -4.477077453960e-09 -2.380779178460e-09  3.0400e-13  3.0430e-13
gfc    47    6  3.040402213200e-09 -4.169610087630e-09  3.2250e-13  3.2290e-13
gfc    48    6  5.912536575060e-09  8.083295213230e-09  3.3850e-13  3.3880e-13
gfc    49    6 -8.846275315690e-10  1.668448839300e-09  3.5920e-13  3.5970e-13
gfc    50    6 -3.331179145280e-10  3.174614897960e-09  3.7790e-13  3.7830e-13
gfc    51    6  8.344558348160e-10 -3.404656641400e-09  4.0110e-13  4.0170e-13
gfc    52    6 -6.443024371370e-09 -3.649939549250e-10  4.2280e-13  4.2350e-13
gfc    53    6  2.881576079790e-09 -1.036408914070e-09  4.4910e-13  4.5000e-13
gfc    54    6  1.665433677140e-09 -2.418618156280e-09  4.7440e-13  4.7470e-13
gfc    55    6 -8.350630807070e-10 -1.953390340220e-09  5.0420e-13  5.0490e-13
gfc    56    6 -8.865762205850e-09  1.346652632800e-09  5.3330e-13  5.3390e-13
gfc    57    6  1.321423835620e-09 -1.428751849320e-09  5.6700e-13  5.6820e-13
gfc    58    6 -9.047273162990e-10  1.198455772970e-09  6.0060e-13  6.0180e-13
gfc    59    6 -5.069312071900e-09  7.095978097980e-11  6.3920e-13  6.4040e-13
gfc    60    6 -3.878022755500e-09 -2.439766978860e-09  6.7770e-13  6.7870e-13
gfc    61    6  4.234151914550e-09 -3.402133084800e-09  7.2150e-13  7.2280e-13
gfc    62    6  1.158516117010e-09 -5.493258473120e-09  7.6620e-13  7.6720e-13
gfc    63    6  1.088953351530e-09  3.836609768940e-09  8.1600e-13  8.1740e-13
gfc    64    6 -1.041372137290e-09 -5.914506783530e-10  8.6780e-13  8.6890e-13
gfc    65    6  9.445375523830e-10 -2.497292444260e-10  9.2490e-13  9.2630e-13
gfc    66    6  3.289642863500e-09 -1.839005798750e-09  9.8430e-13  9.8570e-13
gfc    67    6 -2.276425847050e-09  6.956512232490e-10  1.0500e-12  1.0510e-12
gfc    68    6  1.489349989750e-09  1.295254318180e-09  1.1180e-12  1.1200e-12
gfc    69    6  3.354118639330e-10  1.660072592700e-09  1.1950e-12  1.1960e-12
gfc    70    6 -9.568170426420e-10  9.592583720110e-11  1.2720e-12  1.2740e-12
gfc    71    6  4.655642702060e-09 -1.485790712850e-09  1.3580e-12  1.3600e-12
gfc    72    6  3.423387476740e-09 -2.186593596690e-10  1.4490e-12  1.4510e-12
gfc    73    6  2.089207474380e-10  2.207179462030e-10  1.5480e-12  1.5510e-12
gfc    74    6 -1.334282788200e-09 -8.014366133320e-10  1.6530e-12  1.6560e-12
gfc    75    6  2.835247947620e-09  1.349239924180e-09  1.7680e-12  1.7700e-12
gfc    76    6  2.520497085090e-09  2.273190462870e-09  1.8890e-12  1.8930e-12
gfc    77    6 -6.549767751970e-10  6.478860952580e-10  2.0210e-12  2.0240e-12
gfc    78    6 -4.028862766660e-09 -1.624746413730e-09  2.1600e-12  2.1640e-12
gfc    79    6 -2.595590582760e-09 -1.345145158420e-09  2.3130e-12  2.3160e-12
gfc    80    6  9.065975195090e-11  6.385003362900e-11  2.4740e-12  2.4780e-12
gfc    81    6  9.957822754310e-11  1.147684169660e-09  2.6490e-12  2.6540e-12
gfc    82    6  2.711059886300e-09  1.332542819970e-09  2.8380e-12  2.8400e-12
gfc    83    6  4.548308053890e-09  1.174469350230e-09  3.0390e-12  3.0440e-12
gfc    84    6 -3.901041547220e-10  1.723794667550e-10  3.2570e-12  3.2610e-12
gfc    85    6 -3.536012676350e-09  4.155075656190e-10  3.4900e-12  3.4960e-12
gfc    86    6 -1.267816595660e-10 -4.706373501080e-11  3.7400e-12  3.7460e-12
gfc    87    6 -1.189995676030e-09  9.252225709330e-10  4.0110e-12  4.0180e-12
gfc    88    6  7.814396105120e-10  3.892233431990e-10  4.3020e-12  4.3100e-12
gfc    89    6 -1.867963410850e-09 -3.761388426730e-10  4.6160e-12  4.6210e-12
gfc    90    6 -3.547317643040e-10  5.257981801400e-10  4.9550e-12  4.9610e-12
gfc    91    6 -8.791489589500e-10  1.082763995270e-09  5.3170e-12  5.3220e-12
gfc    92    6  2.051549387760e-09 -1.009401475040e-09  5.7060e-12  5.7140e-12
gfc    93    6  1.442110810110e-09 -1.409782869410e-09  6.1130e-12  6.1240e-12
gfc    94    6  6.896541149900e-10 -7.266157214090e-10  6.5290e-12  6.5450e-12
gfc    95    6 -2.325450313070e-09  1.606389274820e-09  6.5800e-12  6.6150e-12
gfc    96    6 -1.635962046180e-09  1.927209112230e-09  6.8390e-12  6.8560e-12
gfc     7    7  1.510437291770e-09  2.405394267390e-08  3.3520e-13  3.4480e-13
gfc     8    7  6.726071240030e-08  7.488181444490e-08  4.1470e-13  4.2810e-13
gfc     9    7 -1.179983150760e-07 -9.688856892030e-08  2.6320e-13  2.6830e-13
gfc    10    7  8.230571134620e-09 -3.057292639950e-09  2.1230e-13  2.1430e-13
gfc    11    7  4.658208459370e-09 -8.984336320870e-08  2.1790e-13  2.2300e-13
gfc    12    7 -1.907103329080e-08  3.571428557710e-08  1.5880e-13  1.5980e-13
gfc    13    7  2.988567948740e-09 -7.326468942750e-09  1.7960e-13  1.8260e-13
gfc    14    7  3.760624920120e-08 -3.951599172690e-09  1.4460e-13  1.4600e-13
gfc    15    7  5.964796966380e-08  5.055548351820e-09  1.5500e-13  1.5690e-13
gfc    16    7 -8.072216672590e-09 -8.668466798780e-09  1.4000e-13  1.4150e-13
gfc    17    7  2.496255563120e-08 -4.401798598620e-09  1.4080e-13  1.4210e-13
gfc    18    7  6.782935937030e-09  7.451078892590e-09  1.3800e-13  1.3950e-13
gfc    19    7  5.626060995080e-09 -8.758048064100e-09  1.3370e-13  1.3460e-13
gfc    20    7 -2.123619313510e-08 -7.102985133750e-10  1.3760e-13  1.3900e-13
gfc    21    7 -6.615710869930e-09  2.519933032990e-09  1.3120e-13  1.3200e-13
gfc    22    7  1.745424267140e-08  4.750754072840e-09  1.3880e-13  1.4030e-13
gfc    23    7 -6.896452367250e-09 -1.917106883250e-09  1.3220e-13  1.3270e-13
gfc    24    7 -6.073051533860e-09  4.917653392600e-09  1.4200e-13  1.4290e-13
gfc    25    7  9.587260927810e-09 -6.622398432610e-09  1.3570e-13  1.3610e-13
gfc    26    7 -1.586865233120e-09  4.455183021830e-09  1.4640e-13  1.4760e-13
gfc    27    7 -1.113319669350e-08 -6.904438462570e-09  1.4120e-13  1.4200e-13
gfc    28    7 -2.580479910530e-09  5.659608305200e-09  1.5260e-13  1.5400e-13
gfc    29    7 -3.593473501890e-09 -3.148159055100e-09  1.4900e-13  1.4960e-13
gfc    30    7  2.394632939450e-09  3.814895004490e-09  1.6100e-13  1.6180e-13
gfc    31    7 -1.513589845040e-09 -1.339868351330e-09  1.5870e-13  1.5920e-13
gfc    32    7  1.048441243030e-09  4.452729465330e-09  1.7090e-13  1.7200e-13
gfc    33    7 -3.742997460870e-09  7.413240954620e-10  1.7030e-13  1.7100e-13
gfc    34    7  2.130471544490e-09 -6.909916878260e-09  1.8280e-13  1.8420e-13
gfc    35    7 -3.217449879160e-09  2.346131332520e-09  1.8390e-13  1.8480e-13
gfc    36    7  4.200264754410e-09  6.771715245710e-09  1.9720e-13  1.9850e-13
gfc    37    7  7.095120980780e-09  8.570775306040e-09  2.0000e-13  2.0090e-13
gfc    38    7  2.078665540950e-09 -1.081988989470e-09  2.1400e-13  2.1530e-13
gfc    39    7  2.365154422400e-09 -1.095040643900e-09  2.1860e-13  2.1950e-13
gfc    40    7 -2.042325849970e-10  1.583075056170e-09  2.3340e-13  2.3470e-13
gfc    41    7 -7.083615832300e-10  2.653590076010e-09  2.4010e-13  2.4090e-13
gfc    42    7  4.081840095880e-09 -3.256943524570e-09  2.5600e-13  2.5710e-13
gfc    43    7 -1.446969164880e-09  5.788574939850e-09  2.6480e-13  2.6550e-13
gfc    44    7  5.252888484820e-09  9.549525338590e-09  2.8190e-13  2.8300e-13
gfc    45    7  5.261741461980e-10  3.440931677660e-09  2.9280e-13  2.9370e-13
gfc    46    7  5.498704638370e-09 -8.734758102010e-09  3.1190e-13  3.1290e-13
gfc    47    7  4.318748387490e-10 -2.433297803010e-09  3.2520e-13  3.2590e-13
gfc    48    7 -1.613500498020e-09  1.422919170180e-09  3.4610e-13  3.4720e-13
gfc    49    7  3.247106447040e-09  4.919655388270e-09  3.6210e-13  3.6290e-13
gfc    50    7  2.112402498560e-09  3.096761413890e-09  3.8540e-13  3.8620e-13
gfc    51    7 -1.012474147830e-09  3.803039936140e-09  4.0420e-13  4.0520e-13
gfc    52    7 -4.611246297580e-09 -3.019850539680e-09  4.3020e-13  4.3130e-13
gfc    53    7  1.121254135750e-09 -6.012649857130e-09  4.5250e-13  4.5350e-13
gfc    54    7  3.026982891580e-09  9.459027557480e-10  4.8180e-13  4.8260e-13
gfc    55    7  9.520474087060e-10  3.560844382190e-09  5.0770e-13  5.0870e-13
gfc    56    7  2.996910749290e-09 -2.535692184260e-10  5.4050e-13  5.4180e-13
gfc    57    7 -6.536586583970e-10  2.190323062290e-11  5.7100e-13  5.7180e-13
gfc    58    7 -5.115238840180e-09  2.947799792020e-09  6.0830e-13  6.0910e-13
gfc    59    7 -4.418674156890e-09  5.793999408320e-10  6.4380e-13  6.4450e-13
gfc    60    7 -8.599048933490e-10 -2.242892342300e-09  6.8570e-13  6.8660e-13
gfc    61    7 -1.105570037630e-11  6.633294762160e-10  7.2680e-13  7.2740e-13
gfc    62    7 -1.359553304840e-09  2.541055972620e-09  7.7420e-13  7.7490e-13
gfc    63    7 -1.093321626750e-09  1.530305622850e-09  8.2170e-13  8.2250e-13
gfc    64    7 -3.072922882990e-10  6.610731072990e-10  8.7610e-13  8.7650e-13
gfc    65    7 -2.719438490680e-09 -1.172972635460e-09  9.3080e-13  9.3120e-13
gfc    66    7 -7.852165574810e-10  2.308405325560e-09  9.9320e-13  9.9350e-13
gfc    67    7 -3.749401954320e-09 -2.008191965120e-09  1.0560e-12  1.0570e-12
gfc    68    7 -1.776948714540e-10 -3.577220715420e-09  1.1280e-12  1.1280e-12
gfc    69    7  1.148597962300e-09 -7.650640144450e-10  1.2000e-12  1.2000e-12
gfc    70    7 -6.412517463530e-10  9.199297346520e-10  1.2830e-12  1.2820e-12
gfc    71    7  1.823612382130e-09  2.296791113960e-09  1.3670e-12  1.3670e-12
gfc    72    7 -6.669149723140e-10  4.031131391570e-09  1.4610e-12  1.4600e-12
gfc    73    7 -6.253956859070e-10  2.516538960420e-09  1.5580e-12  1.5580e-12
gfc    74    7 -9.300808834250e-10 -1.528863795990e-09  1.6660e-12  1.6650e-12
gfc    75    7  3.839080515710e-10 -3.591079321960e-09  1.7780e-12  1.7770e-12
gfc    76    7  1.620282898910e-09 -2.589649652700e-09  1.9020e-12  1.9000e-12
gfc    77    7 -1.251008527280e-09  2.040798359180e-09  2.0310e-12  2.0310e-12
gfc    78    7 -1.487732866410e-09  9.797476472350e-10  2.1740e-12  2.1730e-12
gfc    79    7  8.995521680150e-10 -6.538796796080e-10  2.3240e-12  2.3230e-12
gfc    80    7  3.368834949570e-10 -6.410691834440e-10  2.4890e-12  2.4880e-12
gfc    81    7  1.167780291010e-09 -1.071356488190e-09  2.6630e-12  2.6610e-12
gfc    82    7  1.161945185170e-09 -3.410690586530e-09  2.8510e-12  2.8520e-12
gfc    83    7 -1.502589433010e-09 -3.257097589670e-10  3.0530e-12  3.0520e-12
gfc    84    7  4.097262562940e-10  7.442962631910e-10  3.2730e-12  3.2700e-12
gfc    85    7 -2.939721628100e-09  8.790436999190e-11  3.5060e-12  3.5040e-12
gfc    86    7  3.741277737890e-11 -1.652011126440e-09  3.7600e-12  3.7570e-12
gfc    87    7  2.613679832910e-09  3.206783000120e-10  4.0290e-12  4.0270e-12
gfc    88    7  1.076519813720e-09  1.413624382200e-10  4.3220e-12  4.3190e-12
gfc    89    7  1.041276879720e-09  1.895110679900e-10  4.6370e-12  4.6330e-12
gfc    90    7  6.711736957550e-10  1.729944605390e-09  4.9740e-12  4.9700e-12
gfc    91    7  1.619554194840e-09 -3.108232047140e-10  5.3370e-12  5.3350e-12
gfc    92    7  5.438542430910e-10 -7.334305507340e-10  5.7300e-12  5.7260e-12
gfc    93    7  6.809567878170e-10 -1.672615732210e-09  6.1390e-12  6.1360e-12
gfc    94    7  6.482718918340e-11  2.470344156510e-09  6.5640e-12  6.5600e-12
gfc    95    7 -1.912009027840e-09  9.941158593470e-10  6.6450e-12  6.6430e-12
gfc    96    7  1.074645016160e-10 -5.640300604650e-10  6.8980e-12  6.9040e-12
gfc     8    8 -1.240528471370e-07  1.205104513320e-07  2.2980e-13  2.2940e-13
gfc     9    8  1.881473772960e-07 -2.986899408440e-09  4.0940e-13  4.0910e-13
gfc    10    8  4.059063688380e-08 -9.168671591570e-08  2.8160e-13  2.8150e-13
gfc    11    8 -6.331351620370e-09  2.454581966910e-08  2.2660e-13  2.2370e-13
gfc    12    8 -2.588230197890e-08  1.692818120670e-08  2.2900e-13  2.2830e-13
gfc    13    8 -1.005676955170e-08 -9.844366590690e-09  1.7220e-13  1.7210e-13
gfc    14    8 -3.495241858110e-08 -1.543934047920e-08  1.7870e-13  1.7860e-13
gfc    15    8 -3.211548668280e-08  2.217809858410e-08  1.5230e-13  1.5240e-13
gfc    16    8 -2.122413976140e-08  5.414750141570e-09  1.4810e-13  1.4830e-13
gfc    17    8  3.898721134190e-08  3.652327202510e-09  1.4340e-13  1.4320e-13
gfc    18    8  3.049062142890e-08  4.356653875250e-09  1.3360e-13  1.3370e-13
gfc    19    8  2.987066351040e-08 -9.995835699350e-09  1.3950e-13  1.3930e-13
gfc    20    8  5.081129508170e-09  2.156887097110e-09  1.2920e-13  1.2910e-13
gfc    21    8 -1.724866237540e-08  2.147234199140e-09  1.3940e-13  1.3900e-13
gfc    22    8 -2.350697555820e-08  3.818740257890e-09  1.3090e-13  1.3070e-13
gfc    23    8  7.340699977310e-09  1.814569105610e-10  1.4170e-13  1.4140e-13
gfc    24    8  1.540882976940e-08 -3.608717503980e-09  1.3590e-13  1.3580e-13
gfc    25    8  2.077529883850e-09  1.820211326030e-10  1.4630e-13  1.4600e-13
gfc    26    8  3.479280726790e-09  1.778821773080e-09  1.4340e-13  1.4320e-13
gfc    27    8 -8.041299887640e-09 -8.765866040510e-09  1.5310e-13  1.5280e-13
gfc    28    8 -3.065878039130e-09 -1.760447409620e-09  1.5250e-13  1.5260e-13
gfc    29    8 -1.957855853170e-08  9.578911708240e-09  1.6160e-13  1.6160e-13
gfc    30    8  4.656242357220e-09  3.271017725870e-09  1.6350e-13  1.6350e-13
gfc    31    8 -3.130567301340e-09  2.141480937470e-09  1.7210e-13  1.7200e-13
gfc    32    8  1.344143874590e-08  7.285791457270e-09  1.7590e-13  1.7590e-13
gfc    33    8 -3.996313347200e-09  1.509099319550e-08  1.8460e-13  1.8450e-13
gfc    34    8 -7.517550569550e-09  6.172553961640e-09  1.9030e-13  1.9030e-13
gfc    35    8  1.506914470810e-09  9.664004632700e-09  1.9900e-13  1.9900e-13
gfc    36    8  6.229194516060e-09 -4.544538301320e-09  2.0640e-13  2.0660e-13
gfc    37    8 -3.319232889290e-09 -3.684853558410e-09  2.1580e-13  2.1590e-13
gfc    38    8  3.903657002410e-09  6.168622504520e-09  2.2490e-13  2.2520e-13
gfc    39    8  2.849726881350e-10  1.260238724450e-08  2.3510e-13  2.3520e-13
gfc    40    8  6.115382684730e-09  4.651848881590e-09  2.4590e-13  2.4620e-13
gfc    41    8 -1.600418865370e-09 -4.549748061800e-09  2.5710e-13  2.5710e-13
gfc    42    8  7.751949674770e-10  8.206999528650e-10  2.6980e-13  2.6990e-13
gfc    43    8 -5.591313118930e-10 -3.725550549620e-10  2.8250e-13  2.8230e-13
gfc    44    8 -4.598272487670e-09 -1.254204058200e-09  2.9700e-13  2.9710e-13
gfc    45    8 -2.015846195960e-09  9.532800879120e-10  3.1130e-13  3.1120e-13
gfc    46    8 -1.619699374810e-11  4.291993781120e-09  3.2790e-13  3.2810e-13
gfc    47    8  6.452752703240e-09 -6.811265087030e-10  3.4420e-13  3.4430e-13
gfc    48    8  1.047492937860e-09  3.987271360350e-09  3.6320e-13  3.6350e-13
gfc    49    8  2.573414050480e-10  3.112344933240e-09  3.8180e-13  3.8210e-13
gfc    50    8 -3.720446197510e-09 -2.300536552360e-10  4.0320e-13  4.0400e-13
gfc    51    8  1.469901289520e-09  3.797556765920e-09  4.2470e-13  4.2500e-13
gfc    52    8  1.520787204310e-09 -1.946839391570e-09  4.4910e-13  4.4980e-13
gfc    53    8  1.867409847570e-09  6.924525831600e-12  4.7350e-13  4.7420e-13
gfc    54    8  3.685455913970e-09 -3.453870083580e-09  5.0120e-13  5.0240e-13
gfc    55    8 -3.737575298280e-09  8.615370755610e-10  5.2960e-13  5.3010e-13
gfc    56    8 -3.769130174580e-09 -5.447435932890e-09  5.6120e-13  5.6180e-13
gfc    57    8  3.927497810130e-09  9.001394799850e-09  5.9370e-13  5.9420e-13
gfc    58    8  4.114733388990e-09  3.114878680970e-09  6.2960e-13  6.3020e-13
gfc    59    8  3.667447213010e-09  6.076580583000e-10  6.6650e-13  6.6710e-13
gfc    60    8  3.177389840160e-09 -2.245431771320e-09  7.0770e-13  7.0860e-13
gfc    61    8  1.926756041740e-09 -1.937068792080e-09  7.5060e-13  7.5080e-13
gfc    62    8  1.394632456770e-09 -9.881647495620e-11  7.9730e-13  7.9770e-13
gfc    63    8 -2.929781059970e-09  3.360303104040e-09  8.4650e-13  8.4650e-13
gfc    64    8 -3.025148535720e-10  6.665674669420e-10  9.0000e-13  9.0000e-13
gfc    65    8  1.041767740400e-09  4.248994330840e-11  9.5650e-13  9.5600e-13
gfc    66    8 -2.593529784090e-11  8.589843819530e-10  1.0180e-12  1.0180e-12
gfc    67    8  2.017998305170e-09 -2.945003499650e-09  1.0830e-12  1.0820e-12
gfc    68    8 -1.547024066860e-09  2.475167637400e-09  1.1530e-12  1.1520e-12
gfc    69    8 -1.467500315130e-09  9.445283001430e-11  1.2290e-12  1.2280e-12
gfc    70    8  2.700194174670e-09 -3.678608870750e-10  1.3080e-12  1.3070e-12
gfc    71    8  1.803255620700e-09  2.230009193710e-09  1.3950e-12  1.3920e-12
gfc    72    8 -6.999972909170e-10  2.431256453810e-09  1.4880e-12  1.4860e-12
gfc    73    8 -4.549237479030e-09 -1.023324409270e-09  1.5870e-12  1.5850e-12
gfc    74    8 -3.861265815220e-09 -2.578088728390e-09  1.6950e-12  1.6920e-12
gfc    75    8  2.522913291400e-09 -8.751518452480e-11  1.8090e-12  1.8060e-12
gfc    76    8  2.231884440720e-09  7.823240601550e-11  1.9320e-12  1.9290e-12
gfc    77    8  2.077412806330e-09 -9.982077346930e-10  2.0630e-12  2.0600e-12
gfc    78    8  3.734178469980e-10 -1.881615902410e-09  2.2050e-12  2.2010e-12
gfc    79    8 -4.165576162410e-11  1.756341849020e-09  2.3560e-12  2.3530e-12
gfc    80    8 -2.600044125080e-09  1.165745778280e-09  2.5210e-12  2.5170e-12
gfc    81    8 -1.207689246930e-09  1.399168839180e-09  2.6950e-12  2.6920e-12
gfc    82    8 -2.281020689520e-10  5.029365523990e-10  2.8850e-12  2.8810e-12
gfc    83    8  6.090320979510e-10  9.195338023950e-10  3.0870e-12  3.0830e-12
gfc    84    8 -1.167412135560e-09 -1.051579021580e-09  3.3060e-12  3.3020e-12
gfc    85    8 -2.851712646780e-10 -8.600188611280e-10  3.5400e-12  3.5350e-12
gfc    86    8 -2.382906772150e-09  9.531716734520e-10  3.7930e-12  3.7870e-12
gfc    87    8  6.482906030210e-10 -1.220856663890e-09  4.0640e-12  4.0590e-12
gfc    88    8  1.789297673130e-10 -6.712333616230e-10  4.3580e-12  4.3520e-12
gfc    89    8  1.252214117100e-09  1.964071935330e-10  4.6690e-12  4.6680e-12
gfc    90    8  4.985731535150e-10  2.055626549110e-10  5.0120e-12  5.0080e-12
gfc    91    8 -2.569918889620e-09  7.667835331710e-10  5.3760e-12  5.3720e-12
gfc    92    8 -1.318642109940e-09 -1.099035652970e-09  5.7710e-12  5.7630e-12
gfc    93    8  1.077181277940e-09 -1.425518039550e-10  6.1910e-12  6.1800e-12
gfc    94    8  5.212960790120e-10 -7.865958908730e-10  6.6200e-12  6.6070e-12
gfc    95    8 -2.613905212660e-10  9.340294505120e-10  6.7800e-12  6.7510e-12
gfc    96    8 -7.578751567680e-10 -1.348575659410e-09  7.0340e-12  7.0170e-12
gfc     9    9 -4.757109871500e-08  9.685771264090e-08  3.0910e-13  3.0640e-13
gfc    10    9  1.253913967210e-07 -3.794935852500e-08  4.3210e-13  4.3110e-13
gfc    11    9 -3.107308985950e-08  4.206056490350e-08  3.1480e-13  3.0980e-13
gfc    12    9  4.189855110290e-08  2.494492033030e-08  2.2620e-13  2.2790e-13
gfc    13    9  2.475976204620e-08  4.587134165890e-08  2.6880e-13  2.6530e-13
gfc    14    9  3.195862297430e-08  2.847618514380e-08  1.8240e-13  1.8190e-13
gfc    15    9  1.330657319770e-08  3.799932426660e-08  2.1660e-13  2.1470e-13
gfc    16    9 -2.240469986130e-08 -3.966625949790e-08  1.7430e-13  1.7370e-13
gfc    17    9  3.476800979400e-09 -2.763808296120e-08  1.8190e-13  1.8090e-13
gfc    18    9 -1.956511977680e-08  3.614356019920e-08  1.7110e-13  1.7040e-13
gfc    19    9  3.292137880850e-09  7.250241343580e-09  1.6260e-13  1.6210e-13
gfc    20    9  1.718263568460e-08 -7.006703168770e-09  1.6850e-13  1.6820e-13
gfc    21    9  1.585301997320e-08  9.089005254960e-09  1.5410e-13  1.5390e-13
gfc    22    9  6.679345456190e-09  8.377165876420e-09  1.6680e-13  1.6690e-13
gfc    23    9  1.816477819190e-09 -1.284602256460e-08  1.5260e-13  1.5230e-13
gfc    24    9 -1.158167019620e-08 -1.783409048390e-08  1.6700e-13  1.6710e-13
gfc    25    9 -3.037826016110e-08  2.295881126130e-08  1.5540e-13  1.5510e-13
gfc    26    9 -1.309712052920e-08  7.140249874940e-10  1.6900e-13  1.6920e-13
gfc    27    9  3.061869459760e-09  1.127221841840e-08  1.6140e-13  1.6100e-13
gfc    28    9  9.276159743800e-09 -1.269263429050e-08  1.7330e-13  1.7360e-13
gfc    29    9  7.168737665950e-11  2.695954660140e-09  1.6970e-13  1.6910e-13
gfc    30    9 -8.024062150330e-09 -1.171067459680e-08  1.7990e-13  1.8000e-13
gfc    31    9  9.058100372790e-10  5.849603321480e-09  1.8020e-13  1.7930e-13
gfc    32    9  5.479865986400e-09 -1.484419019140e-09  1.8870e-13  1.8870e-13
gfc    33    9  5.247929199880e-09  1.098749220330e-08  1.9250e-13  1.9160e-13
gfc    34    9  2.905987295150e-11 -2.150173936000e-10  2.0000e-13  1.9990e-13
gfc    35    9 -1.395870096970e-09 -2.220600089050e-10  2.0690e-13  2.0600e-13
gfc    36    9  1.618669304420e-09 -1.026299618010e-09  2.1370e-13  2.1360e-13
gfc    37    9  3.922430602410e-09 -1.737572055420e-10  2.2370e-13  2.2260e-13
gfc    38    9  3.733322705350e-09 -3.049789581610e-09  2.3020e-13  2.2980e-13
gfc    39    9  7.290739060600e-09  5.272693130860e-09  2.4300e-13  2.4170e-13
gfc    40    9 -3.088878700620e-09  9.374429221400e-10  2.4960e-13  2.4910e-13
gfc    41    9 -1.668912382590e-09  4.814960974760e-09  2.6510e-13  2.6350e-13
gfc    42    9 -6.890088440570e-10  1.627599532830e-09  2.7230e-13  2.7170e-13
gfc    43    9 -1.425112214270e-09 -6.169792436420e-09  2.9020e-13  2.8870e-13
gfc    44    9 -6.768905701150e-10 -6.193091759680e-09  2.9860e-13  2.9760e-13
gfc    45    9  8.365724832410e-09 -6.465846844280e-09  3.1890e-13  3.1740e-13
gfc    46    9  8.549696839820e-09  5.202472132880e-09  3.2870e-13  3.2800e-13
gfc    47    9 -8.484324548240e-10  3.215872785370e-09  3.5190e-13  3.5030e-13
gfc    48    9 -1.489998162560e-09  3.828325053040e-09  3.6360e-13  3.6260e-13
gfc    49    9  8.122074710670e-11  5.308136187920e-09  3.8950e-13  3.8770e-13
gfc    50    9 -2.256086893920e-09  2.660362391620e-09  4.0350e-13  4.0260e-13
gfc    51    9  1.000464653240e-09 -3.239079496640e-09  4.3250e-13  4.3090e-13
gfc    52    9 -2.718708213170e-09 -4.493011461200e-09  4.4910e-13  4.4840e-13
gfc    53    9  2.899298399510e-09 -2.871767934040e-09  4.8140e-13  4.8010e-13
gfc    54    9  2.453988060670e-09  7.071382608630e-09  5.0150e-13  5.0090e-13
gfc    55    9  3.714048662550e-09  1.853778254480e-09  5.3760e-13  5.3610e-13
gfc    56    9  3.711735793110e-09  1.053749290360e-09  5.6160e-13  5.6080e-13
gfc    57    9  2.173545659780e-09 -4.351402240780e-09  6.0160e-13  6.0020e-13
gfc    58    9 -4.188967319740e-09 -6.296428365350e-09  6.3000e-13  6.2940e-13
gfc    59    9 -2.062097584030e-10 -1.180623781800e-09  6.7520e-13  6.7360e-13
gfc    60    9  9.956171916430e-10  3.347295620450e-09  7.0880e-13  7.0800e-13
gfc    61    9  2.343533430300e-09  3.673707183120e-09  7.5890e-13  7.5790e-13
gfc    62    9  2.432362126510e-09 -6.962515585590e-10  7.9870e-13  7.9770e-13
gfc    63    9  9.596693243480e-10 -6.437767259150e-09  8.5570e-13  8.5390e-13
gfc    64    9 -1.016991658920e-09 -1.015758599320e-09  9.0150e-13  9.0050e-13
gfc    65    9  3.997968808310e-10  1.528548550370e-09  9.6560e-13  9.6390e-13
gfc    66    9  8.302982824030e-10  5.508279734790e-09  1.0200e-12  1.0190e-12
gfc    67    9  3.440770504100e-09  1.930094007610e-09  1.0920e-12  1.0900e-12
gfc    68    9  1.831577321630e-09  3.595287300050e-10  1.1560e-12  1.1550e-12
gfc    69    9 -1.518406210550e-09  8.149836002500e-10  1.2370e-12  1.2350e-12
gfc    70    9  3.564449441890e-10 -1.437977354790e-09  1.3130e-12  1.3120e-12
gfc    71    9 -1.190249231460e-09 -1.559423713610e-09  1.4060e-12  1.4030e-12
gfc    72    9 -2.886953066460e-09  2.439676813090e-09  1.4920e-12  1.4900e-12
gfc    73    9 -1.229382487700e-09 -1.617005861900e-10  1.5970e-12  1.5950e-12
gfc    74    9  2.617307158700e-09 -7.787947643490e-10  1.6980e-12  1.6960e-12
gfc    75    9  1.153398829400e-09 -1.176781466300e-09  1.8190e-12  1.8160e-12
gfc    76    9  1.467056259700e-11  1.504624243330e-09  1.9370e-12  1.9340e-12
gfc    77    9  6.952681677140e-10  3.497002418920e-10  2.0750e-12  2.0720e-12
gfc    78    9 -2.528226603750e-10  1.391467374970e-09  2.2110e-12  2.2100e-12
gfc    79    9 -7.479682092690e-10  1.710023471570e-09  2.3700e-12  2.3660e-12
gfc    80    9  3.869459073940e-10 -1.809908136660e-09  2.5290e-12  2.5250e-12
gfc    81    9 -1.447956438920e-11 -2.791896074930e-09  2.7100e-12  2.7060e-12
gfc    82    9  1.442780291270e-09 -5.272749042850e-10  2.8940e-12  2.8910e-12
gfc    83    9  2.509913804920e-09  9.923993786850e-10  3.1020e-12  3.0990e-12
gfc    84    9  1.849687290030e-09  2.269601860150e-09  3.3160e-12  3.3140e-12
gfc    85    9  1.116832783910e-09  9.247803317330e-11  3.5570e-12  3.5530e-12
gfc    86    9  1.850607572090e-09  8.492728610280e-11  3.8060e-12  3.8020e-12
gfc    87    9 -1.133376112850e-10  1.322063305380e-10  4.0820e-12  4.0770e-12
gfc    88    9  1.089582652540e-09 -2.087010855160e-10  4.3700e-12  4.3660e-12
gfc    89    9 -2.787374390320e-09  3.600279477570e-10  4.6920e-12  4.6860e-12
gfc    90    9 -3.139167035740e-09  6.348615044800e-11  5.0250e-12  5.0200e-12
gfc    91    9 -9.900659699010e-11  9.275543523930e-10  5.3980e-12  5.3920e-12
gfc    92    9 -2.553188877490e-10 -4.116207077860e-10  5.7860e-12  5.7810e-12
gfc    93    9  2.985673814070e-09 -9.947415929730e-10  6.2100e-12  6.2040e-12
gfc    94    9  1.146192248870e-09  1.214460554860e-09  6.6370e-12  6.6330e-12
gfc    95    9  6.984298612750e-10 -7.154622719670e-10  6.8110e-12  6.8090e-12
gfc    96    9 -6.343266923790e-10  3.892981799380e-10  7.0620e-12  7.0470e-12
gfc    10   10  1.004246770450e-07 -2.385296876390e-08  2.5700e-13  2.5740e-13
gfc    11   10 -5.224262981240e-08 -1.842752962740e-08  3.9440e-13  3.9160e-13
gfc    12   10 -6.201092128590e-09  3.092375184490e-08  3.2140e-13  3.2040e-13
gfc    13   10  4.111302124790e-08 -3.684852728650e-08  2.3080e-13  2.3430e-13
gfc    14   10  3.879730373520e-08 -1.302812320280e-09  2.7950e-13  2.8190e-13
gfc    15   10  1.027251643210e-08  1.469190806630e-08  1.9930e-13  2.0050e-13
gfc    16   10 -1.180432605320e-08  1.153519170610e-08  2.2160e-13  2.2250e-13
gfc    17   10 -3.784599093040e-09  1.837840022320e-08  1.8520e-13  1.8510e-13
gfc    18   10  5.214756554880e-09 -4.241661693500e-09  1.8060e-13  1.8040e-13
gfc    19   10 -3.387463568410e-08 -7.576665047170e-09  1.7360e-13  1.7330e-13
gfc    20   10 -3.230024286000e-08 -4.786919050320e-09  1.5840e-13  1.5790e-13
gfc    21   10 -1.140465526600e-08 -1.129914948340e-09  1.6580e-13  1.6540e-13
gfc    22   10  5.622041097440e-09  2.235332470560e-08  1.5090e-13  1.5060e-13
gfc    23   10  1.685951393870e-08 -2.264567104930e-09  1.6240e-13  1.6220e-13
gfc    24   10  1.097262018680e-08  2.125768337870e-08  1.5290e-13  1.5290e-13
gfc    25   10  8.992701779880e-09 -4.407622226560e-09  1.6320e-13  1.6300e-13
gfc    26   10 -1.497285207520e-08 -5.659912674060e-09  1.6050e-13  1.6070e-13
gfc    27   10 -1.351338268920e-08  1.271033696810e-09  1.6760e-13  1.6760e-13
gfc    28   10 -1.063228987530e-08  7.968420473170e-09  1.7130e-13  1.7170e-13
gfc    29   10  1.376249834380e-08  6.316677515800e-11  1.7560e-13  1.7560e-13
gfc    30   10  4.888244036340e-09 -4.956302332590e-09  1.8450e-13  1.8450e-13
gfc    31   10  4.376578634450e-09 -4.891381133650e-09  1.8640e-13  1.8610e-13
gfc    32   10 -1.413465992930e-09 -4.991922617970e-09  1.9950e-13  1.9930e-13
gfc    33   10 -1.601386953700e-09  1.147805846240e-09  1.9990e-13  1.9940e-13
gfc    34   10 -9.523026131990e-09  1.808533887620e-09  2.1620e-13  2.1550e-13
gfc    35   10 -2.281669985510e-09  1.079880450940e-08  2.1580e-13  2.1520e-13
gfc    36   10  2.137760894840e-09  6.396532442030e-09  2.3450e-13  2.3380e-13
gfc    37   10  4.699818704960e-09  2.110804528700e-09  2.3420e-13  2.3340e-13
gfc    38   10 -2.782185535460e-09 -5.568728177120e-09  2.5520e-13  2.5400e-13
gfc    39   10  2.651643218660e-09  6.762247425540e-10  2.5530e-13  2.5440e-13
gfc    40   10 -5.189842662120e-09  3.381410506910e-09  2.7810e-13  2.7660e-13
gfc    41   10  5.733258742140e-09  1.485924352260e-09  2.7930e-13  2.7800e-13
gfc    42   10  3.441913143720e-09  5.455223710030e-09  3.0390e-13  3.0220e-13
gfc    43   10 -3.485229589610e-10  1.421518014290e-09  3.0650e-13  3.0520e-13
gfc    44   10 -3.629445809310e-09 -6.090874314410e-09  3.3280e-13  3.3090e-13
gfc    45   10 -1.787956692600e-09 -1.514279516280e-09  3.3720e-13  3.3570e-13
gfc    46   10  3.015550075400e-09 -1.318310923210e-09  3.6520e-13  3.6340e-13
gfc    47   10  4.006731731130e-09  3.872809064050e-09  3.7200e-13  3.7060e-13
gfc    48   10 -2.173029943610e-10  1.571990507500e-09  4.0200e-13  4.0000e-13
gfc    49   10 -7.318110890510e-09 -1.179111149350e-09  4.1150e-13  4.0990e-13
gfc    50   10 -2.745057458840e-09 -2.085680666600e-09  4.4370e-13  4.4150e-13
gfc    51   10  2.538985571390e-10 -2.499484046680e-09  4.5620e-13  4.5460e-13
gfc    52   10  3.390648137110e-09 -1.531432220790e-09  4.9110e-13  4.8870e-13
gfc    53   10  9.458452815730e-09 -2.348516553120e-09  5.0730e-13  5.0540e-13
gfc    54   10  4.350999760180e-09 -1.188581373080e-09  5.4500e-13  5.4230e-13
gfc    55   10 -1.024372051010e-09  3.693400158280e-09  5.6520e-13  5.6340e-13
gfc    56   10 -3.353957136080e-09  1.338583208740e-09  6.0650e-13  6.0360e-13
gfc    57   10 -2.068430519210e-09  3.142301488440e-09  6.3130e-13  6.2900e-13
gfc    58   10  2.415323689300e-10 -2.022487128280e-09  6.7620e-13  6.7310e-13
gfc    59   10  5.438261624300e-09 -5.180830380600e-09  7.0630e-13  7.0360e-13
gfc    60   10  1.924649163330e-10 -1.098676200700e-09  7.5590e-13  7.5270e-13
gfc    61   10  1.580376571620e-09  9.403653329290e-10  7.9190e-13  7.8930e-13
gfc    62   10 -2.433271978270e-09  6.169571108090e-09  8.4710e-13  8.4380e-13
gfc    63   10  5.093597498140e-10  1.193436262250e-09  8.8970e-13  8.8710e-13
gfc    64   10  1.331622160430e-09  8.082485861990e-10  9.5080e-13  9.4770e-13
gfc    65   10  2.415683329680e-09 -1.793012347780e-09  1.0010e-12  9.9860e-13
gfc    66   10 -8.884303861750e-10 -3.359979122090e-09  1.0690e-12  1.0660e-12
gfc    67   10  1.267939828310e-09  9.609238448340e-11  1.1290e-12  1.1260e-12
gfc    68   10 -6.377921117350e-10  1.634185497820e-09  1.2060e-12  1.2030e-12
gfc    69   10  9.785608657890e-10  1.898239649300e-11  1.2770e-12  1.2730e-12
gfc    70   10 -6.202407199800e-10 -8.812540264700e-10  1.3620e-12  1.3590e-12
gfc    71   10  9.812672429620e-11  1.373504543930e-09  1.4440e-12  1.4410e-12
gfc    72   10  1.625960471290e-09  2.169917429600e-10  1.5440e-12  1.5400e-12
gfc    73   10 -3.475061931710e-10 -3.426069208150e-09  1.6380e-12  1.6350e-12
gfc    74   10  2.631274304930e-09 -2.783320267140e-09  1.7500e-12  1.7480e-12
gfc    75   10  9.029300911140e-10  3.726396151650e-09  1.8600e-12  1.8580e-12
gfc    76   10  6.233968475590e-10  5.504392157220e-11  1.9890e-12  1.9860e-12
gfc    77   10 -9.540063646680e-10 -6.194648235240e-10  2.1160e-12  2.1130e-12
gfc    78   10 -7.650582942270e-10  3.260421978870e-10  2.2630e-12  2.2600e-12
gfc    79   10 -1.427886671380e-09  7.620947167090e-10  2.4110e-12  2.4090e-12
gfc    80   10  1.626173415750e-09  1.093133155900e-09  2.5800e-12  2.5780e-12
gfc    81   10  1.284251419790e-09 -2.051299839060e-09  2.7520e-12  2.7500e-12
gfc    82   10  4.672321419680e-09 -6.013475415570e-10  2.9460e-12  2.9450e-12
gfc    83   10  2.866952286190e-09 -1.033887564050e-09  3.1460e-12  3.1450e-12
gfc    84   10 -8.075675689590e-11 -1.719386804880e-10  3.3700e-12  3.3690e-12
gfc    85   10 -2.559551807990e-09  9.625623868430e-10  3.6000e-12  3.6010e-12
gfc    86   10 -3.790337642140e-09  5.263312338590e-11  3.8570e-12  3.8590e-12
gfc    87   10  1.216986056250e-09 -5.269869907540e-10  4.1270e-12  4.1280e-12
gfc    88   10  2.636448761260e-09 -1.002445938050e-09  4.4230e-12  4.4270e-12
gfc    89   10  1.656899944010e-09  3.389118032480e-10  4.7360e-12  4.7370e-12
gfc    90   10  4.264983316520e-12  4.372279259600e-10  5.0800e-12  5.0840e-12
gfc    91   10  5.043511166700e-10 -3.942413336040e-10  5.4440e-12  5.4470e-12
gfc    92   10  5.689513173650e-10  3.004539536410e-10  5.8400e-12  5.8450e-12
gfc    93   10  7.231388845500e-10  9.222969524560e-10  6.2650e-12  6.2700e-12
gfc    94   10  4.467365686290e-10 -7.783922420300e-10  6.7070e-12  6.7110e-12
gfc    95   10 -6.359061636820e-11  1.432916143690e-10  6.9340e-12  6.9490e-12
gfc    96   10 -6.863937293610e-10  1.232592656140e-09  7.1870e-12  7.2070e-12
gfc    11   11  4.625423872550e-08 -6.966341258200e-08  3.0340e-13  3.0230e-13
gfc    12   11  1.135805244880e-08 -6.380955685090e-09  4.4030e-13  4.3770e-13
gfc    13   11 -4.452982708280e-08 -4.848502776700e-09  3.6790e-13  3.6630e-13
gfc    14   11  1.565924884000e-08 -3.903711526350e-08  2.3120e-13  2.2990e-13
gfc    15   11 -1.300698041610e-09  1.852686314370e-08  3.3290e-13  3.3060e-13
gfc    16   11  1.912126965770e-08 -3.202358784520e-09  2.0290e-13  2.0290e-13
gfc    17   11 -1.602055621900e-08  1.108447915350e-08  2.7050e-13  2.6850e-13
gfc    18   11 -6.887626907460e-09  2.114758866580e-09  2.0650e-13  2.0590e-13
gfc    19   11  1.630290265380e-08  1.036211256970e-08  2.2310e-13  2.2190e-13
gfc    20   11  1.445153416230e-08 -1.915331331920e-08  2.0660e-13  2.0590e-13
gfc    21   11  6.890927932010e-09 -3.557648920480e-08  1.9460e-13  1.9390e-13
gfc    22   11 -4.814218685890e-09 -1.756278459730e-08  2.0380e-13  2.0290e-13
gfc    23   11  9.233646557810e-09  1.429398350030e-08  1.8180e-13  1.8130e-13
gfc    24   11  1.519441514050e-08  1.780947437700e-08  2.0050e-13  1.9940e-13
gfc    25   11  1.897926076260e-09  1.032264942010e-08  1.7960e-13  1.7910e-13
gfc    26   11 -4.617057582190e-09  1.682991008900e-09  1.9850e-13  1.9740e-13
gfc    27   11  2.243842544880e-09 -9.437343695310e-09  1.8400e-13  1.8340e-13
gfc    28   11 -3.539328291160e-09 -1.835744454020e-09  1.9880e-13  1.9760e-13
gfc    29   11 -6.228358778950e-09  6.872108091910e-09  1.9260e-13  1.9200e-13
gfc    30   11 -9.548023729450e-09  1.038998485150e-08  2.0170e-13  2.0090e-13
gfc    31   11  1.987763176810e-09  2.170552791640e-08  2.0410e-13  2.0340e-13
gfc    32   11 -3.525327329610e-09  7.908132998320e-09  2.0770e-13  2.0690e-13
gfc    33   11  2.050097913670e-09 -6.685059819500e-09  2.1810e-13  2.1720e-13
gfc    34   11 -1.563551196810e-09 -8.413985926280e-10  2.1680e-13  2.1610e-13
gfc    35   11  2.193598216790e-09 -3.385088389490e-09  2.3400e-13  2.3320e-13
gfc    36   11 -3.854746470490e-09  4.015502747330e-09  2.2890e-13  2.2850e-13
gfc    37   11 -1.542068570720e-09  4.103860831070e-09  2.5210e-13  2.5130e-13
gfc    38   11  1.753258627180e-09  7.415841548010e-09  2.4450e-13  2.4410e-13
gfc    39   11  1.253933175650e-08 -2.257137816800e-09  2.7270e-13  2.7200e-13
gfc    40   11  4.471587278400e-09 -3.566504018940e-09  2.6350e-13  2.6310e-13
gfc    41   11  2.583462115070e-09 -5.754350887380e-09  2.9600e-13  2.9540e-13
gfc    42   11  1.201442337340e-09  1.930241100570e-09  2.8600e-13  2.8570e-13
gfc    43   11 -5.256645687760e-09  5.334452384420e-09  3.2250e-13  3.2190e-13
gfc    44   11 -1.247157165350e-09 -1.317109639200e-09  3.1260e-13  3.1230e-13
gfc    45   11  4.345298211850e-10 -2.861300959710e-09  3.5270e-13  3.5190e-13
gfc    46   11 -2.730106168020e-09 -4.139261405650e-09  3.4350e-13  3.4310e-13
gfc    47   11  4.484844082090e-10 -3.733373991220e-09  3.8660e-13  3.8600e-13
gfc    48   11  1.108238144130e-09  1.270688314450e-09  3.7910e-13  3.7880e-13
gfc    49   11  5.745873907580e-09  3.970041043990e-09  4.2540e-13  4.2470e-13
gfc    50   11 -2.231675990990e-09  1.700266403810e-09  4.2000e-13  4.1960e-13
gfc    51   11 -2.361175472140e-09  1.386728074770e-09  4.6960e-13  4.6880e-13
gfc    52   11 -1.864442852780e-10 -1.835346301450e-10  4.6690e-13  4.6640e-13
gfc    53   11  3.405725416600e-09  4.512605804290e-10  5.1990e-13  5.1890e-13
gfc    54   11  2.957529560690e-09  2.202892710060e-11  5.2070e-13  5.2010e-13
gfc    55   11  2.874885367550e-09  3.044645660570e-09  5.7740e-13  5.7610e-13
gfc    56   11  6.559743024120e-10  3.025344522580e-09  5.8230e-13  5.8160e-13
gfc    57   11 -4.030166438280e-09 -7.157439385930e-09  6.4280e-13  6.4170e-13
gfc    58   11 -3.263535180150e-09 -4.538895868480e-09  6.5290e-13  6.5190e-13
gfc    59   11  5.712540609590e-11 -2.448505596200e-10  7.1800e-13  7.1640e-13
gfc    60   11  2.874561676270e-09  4.859349197430e-09  7.3320e-13  7.3200e-13
gfc    61   11  1.734341917210e-09  2.909328466080e-09  8.0360e-13  8.0130e-13
gfc    62   11  2.133337863410e-09  3.201496507480e-09  8.2530e-13  8.2410e-13
gfc    63   11  1.880823681920e-09  1.652167711550e-09  9.0180e-13  8.9910e-13
gfc    64   11 -1.703075206520e-09 -3.899530016230e-09  9.3120e-13  9.2890e-13
gfc    65   11 -4.830603411120e-09 -2.880404675290e-09  1.0140e-12  1.0110e-12
gfc    66   11 -2.147077174780e-10  6.605648449200e-10  1.0520e-12  1.0490e-12
gfc    67   11  1.439670360740e-09 -5.230229532730e-10  1.1420e-12  1.1380e-12
gfc    68   11  4.804267265950e-09 -1.964893989970e-09  1.1900e-12  1.1870e-12
gfc    69   11 -2.013171843840e-09  2.776280408420e-09  1.2880e-12  1.2850e-12
gfc    70   11 -7.358763591500e-10  2.743797011090e-09  1.3490e-12  1.3460e-12
gfc    71   11  1.314017623510e-09  2.008569051610e-09  1.4570e-12  1.4540e-12
gfc    72   11 -1.162177209580e-09 -2.728207499540e-09  1.5300e-12  1.5260e-12
gfc    73   11 -1.723699030410e-09  1.412620261010e-09  1.6510e-12  1.6470e-12
gfc    74   11 -1.776878709500e-09 -2.302379952540e-09  1.7390e-12  1.7350e-12
gfc    75   11 -9.402159420120e-10 -1.551174417580e-10  1.8750e-12  1.8710e-12
gfc    76   11 -3.461292442000e-11 -1.503481190700e-09  1.9810e-12  1.9760e-12
gfc    77   11  1.665463422880e-09  7.476609838440e-10  2.1330e-12  2.1270e-12
gfc    78   11 -4.006629777960e-10  6.258850725260e-10  2.2590e-12  2.2530e-12
gfc    79   11 -3.170284882190e-10 -2.737647289600e-09  2.4280e-12  2.4230e-12
gfc    80   11 -7.477190121120e-10 -9.955038151900e-10  2.5770e-12  2.5710e-12
gfc    81   11  7.548439026050e-10 -2.729047261440e-09  2.7700e-12  2.7630e-12
gfc    82   11  3.902231027880e-10 -4.066157417220e-10  2.9450e-12  2.9370e-12
gfc    83   11  2.809544834950e-10 -2.131363558390e-10  3.1640e-12  3.1580e-12
gfc    84   11 -2.424441707620e-09  2.065237782870e-09  3.3690e-12  3.3630e-12
gfc    85   11 -7.229620309130e-10 -2.068156905930e-09  3.6190e-12  3.6140e-12
gfc    86   11 -1.140394893760e-09 -1.931260055660e-09  3.8600e-12  3.8550e-12
gfc    87   11 -8.981552235600e-10 -1.807478688470e-09  4.1460e-12  4.1410e-12
gfc    88   11  2.088382724630e-09  4.897689760750e-10  4.4290e-12  4.4220e-12
gfc    89   11  3.229242380560e-09  2.503281221520e-10  4.7580e-12  4.7530e-12
gfc    90   11 -3.375400179380e-11  5.017075860890e-10  5.0870e-12  5.0800e-12
gfc    91   11 -3.773972418660e-10  1.986833581490e-09  5.4700e-12  5.4640e-12
gfc    92   11  6.072810360300e-10 -2.418280733640e-10  5.8520e-12  5.8470e-12
gfc    93   11  8.740764594170e-10  3.154687185840e-10  6.2910e-12  6.2870e-12
gfc    94   11 -8.561289612250e-10 -1.151814452450e-09  6.7200e-12  6.7170e-12
gfc    95   11  1.835559465180e-09 -7.081099963570e-11  6.9820e-12  6.9820e-12
gfc    96   11  1.522537589960e-09  1.003078749700e-09  7.2020e-12  7.2140e-12
gfc    12   12 -2.391800026070e-09 -1.110472387900e-08  3.0440e-13  3.0060e-13
gfc    13   12 -3.132417840620e-08  8.794836044040e-08  3.8930e-13  3.9070e-13
gfc    14   12  8.469008115370e-09 -3.113310906850e-08  3.6630e-13  3.6450e-13
gfc    15   12 -3.241246712120e-08  1.560162909730e-08  2.3820e-13  2.3570e-13
gfc    16   12  1.957172097360e-08  6.733166914160e-09  3.4380e-13  3.3650e-13
gfc    17   12  2.872057806940e-08  2.046229552870e-08  2.3140e-13  2.2810e-13
gfc    18   12 -2.974718902290e-08 -1.655908002880e-08  2.7730e-13  2.7280e-13
gfc    19   12 -2.445238007350e-09  9.455882003380e-09  2.2600e-13  2.2370e-13
gfc    20   12 -6.461930817130e-09  1.813636282860e-08  2.2280e-13  2.2110e-13
gfc    21   12 -3.327305340440e-09  1.477357453340e-08  2.1330e-13  2.1220e-13
gfc    22   12  2.421106209500e-09 -8.216759909890e-09  1.8990e-13  1.8970e-13
gfc    23   12  1.646951187490e-08 -1.202174827980e-08  2.0090e-13  2.0050e-13
gfc    24   12  1.148892446340e-08 -6.188283438290e-09  1.7740e-13  1.7740e-13
gfc    25   12 -7.753578275680e-09  1.156430920890e-08  1.9270e-13  1.9290e-13
gfc    26   12 -1.701289508440e-08  2.325343934930e-09  1.7950e-13  1.7900e-13
gfc    27   12 -1.095671190460e-08  2.063518822070e-09  1.9030e-13  1.9060e-13
gfc    28   12 -8.650400475830e-10  1.033406477130e-08  1.9000e-13  1.8940e-13
gfc    29   12 -7.742533871090e-10 -4.861805743630e-09  1.9380e-13  1.9400e-13
gfc    30   12  1.709908677340e-08 -1.073954879720e-08  2.0560e-13  2.0460e-13
gfc    31   12  5.754664487540e-10  3.990162171220e-09  2.0230e-13  2.0270e-13
gfc    32   12 -1.708008202010e-08  1.374098523320e-08  2.2380e-13  2.2280e-13
gfc    33   12 -9.979209194670e-10  9.690632836670e-09  2.1520e-13  2.1560e-13
gfc    34   12  1.486273103030e-08 -4.156573949440e-09  2.4410e-13  2.4330e-13
gfc    35   12  8.945841408620e-09 -7.202868490300e-09  2.3210e-13  2.3270e-13
gfc    36   12  2.167812948500e-10 -1.056907106880e-08  2.6600e-13  2.6550e-13
gfc    37   12 -1.594831639100e-09 -5.027740638670e-09  2.5200e-13  2.5300e-13
gfc    38   12 -3.809370571560e-09 -7.518046360050e-09  2.8990e-13  2.8980e-13
gfc    39   12 -3.404501788500e-09  7.891962600230e-09  2.7530e-13  2.7640e-13
gfc    40   12  7.094624858820e-09  1.359943713090e-09  3.1600e-13  3.1630e-13
gfc    41   12  4.718844341270e-09  8.245026207710e-11  3.0180e-13  3.0310e-13
gfc    42   12  3.946720821860e-09 -1.009544961040e-08  3.4470e-13  3.4530e-13
gfc    43   12 -1.917010643900e-09  4.561241893230e-10  3.3160e-13  3.3310e-13
gfc    44   12 -3.740053936880e-09 -1.283864997530e-09  3.7650e-13  3.7720e-13
gfc    45   12 -3.934756855860e-09 -1.579741043050e-09  3.6530e-13  3.6670e-13
gfc    46   12 -2.300449844220e-09 -1.077089727610e-10  4.1190e-13  4.1260e-13
gfc    47   12  1.076881918510e-08  1.956989187660e-09  4.0310e-13  4.0440e-13
gfc    48   12  1.098204264780e-10 -2.796815388450e-09  4.5140e-13  4.5200e-13
gfc    49   12 -3.039664634240e-09 -3.075471176280e-09  4.4560e-13  4.4660e-13
gfc    50   12 -5.515471307360e-09  5.065250021660e-09  4.9570e-13  4.9630e-13
gfc    51   12 -3.717866882780e-09  8.662652214970e-10  4.9310e-13  4.9420e-13
gfc    52   12 -1.660963497170e-09 -3.363945808590e-09  5.4540e-13  5.4600e-13
gfc    53   12  6.796024514370e-10 -5.968179120810e-09  5.4680e-13  5.4760e-13
gfc    54   12 -9.782173369120e-10 -3.159877017100e-09  6.0150e-13  6.0180e-13
gfc    55   12  1.410597635770e-09  3.239216039970e-09  6.0740e-13  6.0780e-13
gfc    56   12 -1.143884877300e-09  4.797077307740e-09  6.6510e-13  6.6500e-13
gfc    57   12  6.053210083320e-09  6.707562903660e-09  6.7620e-13  6.7610e-13
gfc    58   12  1.891135989360e-09  6.104226863320e-10  7.3740e-13  7.3690e-13
gfc    59   12  3.275141789490e-09 -3.000398905100e-09  7.5410e-13  7.5340e-13
gfc    60   12 -5.949804658800e-10 -3.672992001770e-09  8.1960e-13  8.1850e-13
gfc    61   12  1.222765226180e-09 -9.236474754620e-10  8.4250e-13  8.4130e-13
gfc    62   12  3.144623586130e-09  3.765172074500e-10  9.1330e-13  9.1080e-13
gfc    63   12  1.414767742810e-10  1.073143670090e-10  9.4310e-13  9.4100e-13
gfc    64   12  1.784711679300e-09  2.522415992600e-09  1.0200e-12  1.0170e-12
gfc    65   12  1.776675985870e-09  2.300035921360e-09  1.0580e-12  1.0550e-12
gfc    66   12  1.826834104350e-09 -2.773690340900e-09  1.1410e-12  1.1370e-12
gfc    67   12 -2.734027965740e-09 -2.490048596860e-09  1.1890e-12  1.1840e-12
gfc    68   12  2.022987516710e-11  7.914475760440e-10  1.2800e-12  1.2750e-12
gfc    69   12  2.587975068250e-09  8.083662367700e-10  1.3390e-12  1.3330e-12
gfc    70   12 -6.549620260540e-10  3.573009325550e-09  1.4390e-12  1.4310e-12
gfc    71   12 -2.529977127310e-09  2.655635784270e-09  1.5100e-12  1.5020e-12
gfc    72   12 -2.750519243810e-09  1.951717264120e-09  1.6210e-12  1.6150e-12
gfc    73   12  3.474926023230e-09 -3.379926074340e-09  1.7060e-12  1.6980e-12
gfc    74   12  1.066059427950e-09 -1.449358143210e-09  1.8300e-12  1.8210e-12
gfc    75   12 -3.144538516650e-10 -1.957263647840e-09  1.9290e-12  1.9210e-12
gfc    76   12  1.292966697500e-09  1.356723714400e-09  2.0690e-12  2.0600e-12
gfc    77   12  3.345006027910e-09  5.515887387300e-10  2.1880e-12  2.1790e-12
gfc    78   12  1.610428439980e-09  1.369816604470e-09  2.3460e-12  2.3360e-12
gfc    79   12 -1.210396734130e-09  1.690564872370e-09  2.4860e-12  2.4750e-12
gfc    80   12 -2.724473840040e-09 -1.188429937330e-09  2.6650e-12  2.6530e-12
gfc    81   12 -1.888962795020e-10 -2.631562715730e-09  2.8280e-12  2.8160e-12
gfc    82   12 -1.862526665770e-10 -1.141699813420e-09  3.0310e-12  3.0190e-12
gfc    83   12 -1.445757739040e-09  3.718784956390e-09  3.2220e-12  3.2100e-12
gfc    84   12  9.548521453530e-10  1.570911028070e-09  3.4540e-12  3.4420e-12
gfc    85   12 -2.437964214390e-09  2.115073534760e-09  3.6760e-12  3.6650e-12
gfc    86   12 -1.381026029890e-09  2.261902806340e-10  3.9420e-12  3.9300e-12
gfc    87   12 -9.539027376570e-11  9.806705156610e-10  4.2030e-12  4.1930e-12
gfc    88   12  1.064931908400e-09 -2.279168904110e-09  4.5090e-12  4.4970e-12
gfc    89   12  7.234460749380e-10 -1.822379362820e-10  4.8130e-12  4.8030e-12
gfc    90   12 -2.528515836960e-09  6.282900514890e-10  5.1660e-12  5.1560e-12
gfc    91   12 -1.508115259850e-09  4.184164442230e-10  5.5230e-12  5.5150e-12
gfc    92   12  2.102781468730e-11  2.911647085470e-10  5.9300e-12  5.9180e-12
gfc    93   12  4.989636109290e-10 -1.212056798750e-09  6.3530e-12  6.3440e-12
gfc    94   12  2.656929137690e-09 -8.198343950730e-12  6.8100e-12  6.7960e-12
gfc    95   12  1.445441980950e-09 -2.214672114640e-09  7.1070e-12  7.0860e-12
gfc    96   12 -9.666640686850e-10  1.072608410320e-09  7.3800e-12  7.3510e-12
gfc    13   13 -6.120466713880e-08  6.815976990930e-08  3.1950e-13  3.2210e-13
gfc    14   13  3.223873573360e-08  4.516163509360e-08  4.7480e-13  4.7290e-13
gfc    15   13 -2.836580733060e-08 -4.580342976080e-09  4.0890e-13  4.0520e-13
gfc    16   13  1.377746150320e-08  1.045210169470e-09  2.4360e-13  2.4360e-13
gfc    17   13  1.649724548890e-08  2.013975576050e-08  3.8060e-13  3.7650e-13
gfc    18   13 -6.261056273530e-09 -3.493460818590e-08  2.2400e-13  2.2280e-13
gfc    19   13 -7.546968738480e-09 -2.852149362200e-08  3.1410e-13  3.1210e-13
gfc    20   13  2.741208431570e-08  6.765722584150e-09  2.3800e-13  2.3660e-13
gfc    21   13 -1.936635668890e-08  1.393216834960e-08  2.6160e-13  2.6110e-13
gfc    22   13 -1.715935852920e-08  1.951397371260e-08  2.4320e-13  2.4220e-13
gfc    23   13 -1.161257313740e-08 -5.209879363140e-09  2.2980e-13  2.3020e-13
gfc    24   13 -3.021448651510e-09  2.930938507550e-09  2.4190e-13  2.4130e-13
gfc    25   13  7.960650257720e-09 -1.165622811390e-08  2.1590e-13  2.1650e-13
gfc    26   13 -1.769334453800e-10  1.533532015160e-09  2.3820e-13  2.3810e-13
gfc    27   13 -4.578739054710e-09 -4.673296656330e-09  2.1370e-13  2.1440e-13
gfc    28   13  2.123882806660e-09  5.899432323650e-09  2.3510e-13  2.3550e-13
gfc    29   13 -1.452523232770e-09 -2.633870880530e-09  2.1900e-13  2.1970e-13
gfc    30   13  1.379702066890e-08  2.980842860340e-09  2.3430e-13  2.3490e-13
gfc    31   13  9.756878104620e-09  4.665551903450e-09  2.2890e-13  2.2950e-13
gfc    32   13  4.141217380270e-09  4.774937389240e-09  2.3650e-13  2.3720e-13
gfc    33   13  2.062944759300e-09  2.973297965200e-09  2.4210e-13  2.4250e-13
gfc    34   13 -3.382880872070e-09  1.610198865520e-09  2.4230e-13  2.4300e-13
gfc    35   13 -1.951247328240e-09  4.066043637270e-09  2.5790e-13  2.5820e-13
gfc    36   13 -7.792661598250e-09  6.972983305100e-09  2.5170e-13  2.5240e-13
gfc    37   13 -1.094760208890e-09 -7.070642388370e-09  2.7590e-13  2.7620e-13
gfc    38   13  2.470951045410e-09 -1.146288376150e-08  2.6510e-13  2.6570e-13
gfc    39   13 -5.033868472900e-10 -6.423415584180e-09  2.9680e-13  2.9700e-13
gfc    40   13 -3.078386236100e-09 -5.818907341000e-09  2.8230e-13  2.8290e-13
gfc    41   13 -1.521081242440e-09  6.407166855270e-09  3.2040e-13  3.2040e-13
gfc    42   13  7.121129904110e-10  4.245719446740e-09  3.0370e-13  3.0430e-13
gfc    43   13  2.213617455150e-09 -1.443150790000e-09  3.4710e-13  3.4740e-13
gfc    44   13  1.311078909710e-09 -6.374555712170e-09  3.2960e-13  3.3010e-13
gfc    45   13 -2.536345818890e-09 -9.783976959430e-10  3.7770e-13  3.7790e-13
gfc    46   13 -5.316036379510e-09 -3.431873604550e-09  3.6020e-13  3.6060e-13
gfc    47   13 -2.446980270870e-09 -7.294980856730e-10  4.1220e-13  4.1260e-13
gfc    48   13  1.728853675230e-09 -2.410235372300e-10  3.9590e-13  3.9640e-13
gfc    49   13  3.926513407000e-09  6.276293547770e-09  4.5140e-13  4.5230e-13
gfc    50   13 -9.516584540580e-10 -6.010241201700e-11  4.3730e-13  4.3780e-13
gfc    51   13 -9.939711175670e-09  1.232014215290e-09  4.9640e-13  4.9730e-13
gfc    52   13 -3.356518790850e-09  3.757834429930e-09  4.8500e-13  4.8550e-13
gfc    53   13  4.629738264770e-09  4.132179090010e-09  5.4770e-13  5.4890e-13
gfc    54   13  4.285529301290e-09  2.434533950190e-10  5.3970e-13  5.4020e-13
gfc    55   13  2.027467754590e-09 -8.800236409530e-10  6.0600e-13  6.0750e-13
gfc    56   13  8.965403329370e-10  5.767688416210e-09  6.0230e-13  6.0320e-13
gfc    57   13  7.219253540960e-10 -2.147744317540e-09  6.7270e-13  6.7420e-13
gfc    58   13 -3.763032656360e-09  1.643698363050e-10  6.7420e-13  6.7520e-13
gfc    59   13 -4.830098795950e-09 -9.188735545480e-10  7.4910e-13  7.5080e-13
gfc    60   13 -8.502399691880e-10  4.762096470230e-10  7.5630e-13  7.5740e-13
gfc    61   13  3.519672265680e-09 -2.669844080650e-09  8.3650e-13  8.3830e-13
gfc    62   13  4.533027888220e-09 -3.444653808290e-09  8.5000e-13  8.5150e-13
gfc    63   13  2.168440363330e-09 -2.427218861280e-10  9.3600e-13  9.3810e-13
gfc    64   13 -1.110491734430e-09  5.863294355440e-10  9.5760e-13  9.5890e-13
gfc    65   13 -1.583891016740e-09  8.424617621170e-10  1.0500e-12  1.0520e-12
gfc    66   13 -3.469365744380e-09  1.779885769990e-09  1.0810e-12  1.0830e-12
gfc    67   13  3.173499683260e-09 -9.033188311400e-10  1.1810e-12  1.1830e-12
gfc    68   13  8.767013575640e-10 -3.801251743510e-09  1.2210e-12  1.2230e-12
gfc    69   13 -5.637613087090e-10 -5.963355432900e-09  1.3290e-12  1.3330e-12
gfc    70   13  2.909326235890e-09 -2.347501349860e-09  1.3820e-12  1.3850e-12
gfc    71   13  2.262818980420e-09  6.852168999870e-10  1.5000e-12  1.5040e-12
gfc    72   13  3.613505280460e-09  1.095784638020e-09  1.5660e-12  1.5690e-12
gfc    73   13  2.037500857210e-10  1.617603332160e-09  1.6980e-12  1.7010e-12
gfc    74   13  1.761140933060e-09 -5.112584887250e-10  1.7800e-12  1.7820e-12
gfc    75   13  2.118553222760e-09 -4.498669352010e-09  1.9240e-12  1.9270e-12
gfc    76   13  5.637508456390e-10 -1.614946391250e-09  2.0240e-12  2.0260e-12
gfc    77   13 -4.460974469170e-10  9.419161190490e-10  2.1840e-12  2.1860e-12
gfc    78   13 -1.599563884330e-09 -1.099650499440e-09  2.3030e-12  2.3050e-12
gfc    79   13 -2.575585145450e-09  2.218516685570e-10  2.4820e-12  2.4830e-12
gfc    80   13 -9.966940861070e-10 -1.656702041620e-09  2.6250e-12  2.6280e-12
gfc    81   13  1.032711766600e-11 -3.958341980590e-10  2.8260e-12  2.8290e-12
gfc    82   13  1.674468434460e-09 -1.061041817710e-10  2.9970e-12  3.0000e-12
gfc    83   13  3.794748535180e-11  1.648457674320e-09  3.2240e-12  3.2260e-12
gfc    84   13 -1.687882897210e-10  1.286632218330e-10  3.4260e-12  3.4280e-12
gfc    85   13  3.957188908340e-10 -2.100441781470e-09  3.6810e-12  3.6840e-12
gfc    86   13 -6.398425660820e-10  9.038329453650e-10  3.9200e-12  3.9220e-12
gfc    87   13 -8.155082500830e-10 -4.570011577080e-10  4.2090e-12  4.2120e-12
gfc    88   13  9.068824335270e-10  1.990519056790e-09  4.4890e-12  4.4920e-12
gfc    89   13  2.819587934330e-09 -8.953993707100e-10  4.8220e-12  4.8250e-12
gfc    90   13  1.561803784200e-09  2.678388323610e-10  5.1500e-12  5.1520e-12
gfc    91   13 -5.390891114940e-10 -9.459653673890e-10  5.5340e-12  5.5370e-12
gfc    92   13 -2.255519315420e-09  7.792519475480e-10  5.9160e-12  5.9190e-12
gfc    93   13 -1.316652923250e-09  5.192989187990e-10  6.3600e-12  6.3650e-12
gfc    94   13  5.373027855890e-10  2.075041281530e-09  6.7920e-12  6.7980e-12
gfc    95   13 -3.025787207400e-10  1.839314042190e-09  7.1090e-12  7.1150e-12
gfc    96   13  1.130840020110e-09  1.126431386750e-09  7.3500e-12  7.3470e-12
gfc    14   14 -5.188043523920e-08 -4.817200520960e-09  3.4770e-13  3.5020e-13
gfc    15   14  5.192914055050e-09 -2.438827388560e-08  4.2230e-13  4.2430e-13
gfc    16   14 -1.934731438500e-08 -3.865215523080e-08  4.0970e-13  4.1260e-13
gfc    17   14 -1.428467218000e-08  1.157936665280e-08  2.3910e-13  2.4020e-13
gfc    18   14 -8.300046827240e-09 -1.283218697250e-08  3.9810e-13  4.0320e-13
gfc    19   14 -4.748606045860e-09 -1.285887214150e-08  2.6120e-13  2.6520e-13
gfc    20   14  1.152583358920e-08 -1.438705621600e-08  3.3070e-13  3.3390e-13
gfc    21   14  2.026499198160e-08  7.353922161800e-09  2.7780e-13  2.8210e-13
gfc    22   14  1.086828659220e-08  8.320143310670e-09  2.6920e-13  2.7040e-13
gfc    23   14  6.961493879210e-09 -1.466087006100e-09  2.7480e-13  2.7760e-13
gfc    24   14 -1.995751881830e-08 -2.046677689110e-09  2.2830e-13  2.2810e-13
gfc    25   14 -1.992235359570e-08  6.563206639600e-09  2.6310e-13  2.6510e-13
gfc    26   14  7.670219306130e-09  8.061211086510e-09  2.0960e-13  2.0970e-13
gfc    27   14  1.533942601350e-08  1.181840847190e-08  2.5110e-13  2.5270e-13
gfc    28   14 -8.118356172970e-09 -1.286233482500e-08  2.0970e-13  2.1040e-13
gfc    29   14 -3.079256819140e-09 -4.726941467480e-09  2.4320e-13  2.4420e-13
gfc    30   14  4.839683424790e-09  8.125215617360e-09  2.2250e-13  2.2350e-13
gfc    31   14 -8.054612461370e-09  3.227606627780e-09  2.4130e-13  2.4190e-13
gfc    32   14 -5.529805060010e-09  1.960271965750e-09  2.4270e-13  2.4410e-13
gfc    33   14  4.883534392020e-09  5.641771696870e-09  2.4590e-13  2.4580e-13
gfc    34   14 -2.605752523750e-09  9.734513643360e-09  2.6740e-13  2.6850e-13
gfc    35   14 -6.436171740460e-09 -6.595891823090e-09  2.5680e-13  2.5630e-13
gfc    36   14 -1.170906688360e-08 -5.284982228290e-09  2.9480e-13  2.9570e-13
gfc    37   14 -4.103644240530e-09 -1.963322833980e-10  2.7350e-13  2.7250e-13
gfc    38   14 -7.780197446070e-09  3.967508641640e-09  3.2440e-13  3.2490e-13
gfc    39   14 -2.910656570180e-09  2.408537816500e-09  2.9500e-13  2.9390e-13
gfc    40   14 -1.243492690860e-09  1.129185028770e-09  3.5630e-13  3.5640e-13
gfc    41   14  4.147988579810e-09 -3.758306144140e-10  3.2140e-13  3.2000e-13
gfc    42   14 -7.049657088130e-09  5.464393446310e-09  3.9070e-13  3.9010e-13
gfc    43   14 -5.081416795800e-09  3.406838013610e-09  3.5210e-13  3.5030e-13
gfc    44   14 -6.072915222150e-09 -2.889992093980e-09  4.2770e-13  4.2680e-13
gfc    45   14  1.434149786170e-09 -3.601350129540e-09  3.8710e-13  3.8530e-13
gfc    46   14  2.403447426130e-10 -6.775021594060e-11  4.6780e-13  4.6710e-13
gfc    47   14  1.054893030410e-09  4.748446951460e-10  4.2670e-13  4.2530e-13
gfc    48   14 -6.318357057670e-10 -6.549808801210e-11  5.1170e-13  5.1110e-13
gfc    49   14  4.178677764490e-10 -1.547425431390e-09  4.7110e-13  4.7020e-13
gfc    50   14 -2.483718737290e-09  3.323929608360e-09  5.5980e-13  5.5970e-13
gfc    51   14  1.348678447460e-09  2.136988774230e-10  5.2110e-13  5.2070e-13
gfc    52   14  3.438873585070e-09 -4.990740851050e-10  6.1330e-13  6.1380e-13
gfc    53   14  2.002206356360e-09 -4.474374858110e-10  5.7720e-13  5.7750e-13
gfc    54   14 -1.919686899420e-09  8.828808691320e-10  6.7310e-13  6.7400e-13
gfc    55   14 -2.141548200250e-09  8.899753622810e-10  6.4030e-13  6.4150e-13
gfc    56   14  1.298023060880e-10  4.351684588320e-09  7.3970e-13  7.4150e-13
gfc    57   14 -8.804412304920e-10  5.564834843180e-09  7.1120e-13  7.1340e-13
gfc    58   14  4.625015496710e-09 -1.745447690070e-09  8.1450e-13  8.1690e-13
gfc    59   14 -1.430903194370e-09 -5.925266948610e-09  7.9150e-13  7.9460e-13
gfc    60   14 -2.235607206610e-09 -5.504470121340e-10  8.9890e-13  9.0270e-13
gfc    61   14 -2.756641794220e-09  9.020010944970e-10  8.8200e-13  8.8660e-13
gfc    62   14  3.138295073210e-09  8.393198503730e-09  9.9400e-13  9.9970e-13
gfc    63   14  6.236003199520e-09 -4.702553867290e-10  9.8470e-13  9.9070e-13
gfc    64   14 -6.642163304800e-11 -1.896803223170e-10  1.1020e-12  1.1090e-12
gfc    65   14 -7.305432760480e-09 -4.439430951230e-09  1.1010e-12  1.1090e-12
gfc    66   14 -4.127114336010e-09 -8.864227128120e-12  1.2250e-12  1.2340e-12
gfc    67   14  1.215205186700e-09  5.472182323560e-10  1.2340e-12  1.2440e-12
gfc    68   14 -4.533928378540e-10  4.588279753550e-10  1.3650e-12  1.3760e-12
gfc    69   14  1.207287318750e-09  1.352821696410e-09  1.3850e-12  1.3970e-12
gfc    70   14  3.059376559520e-09  1.880131719450e-10  1.5220e-12  1.5370e-12
gfc    71   14  2.243011460890e-09 -1.116534403010e-09  1.5570e-12  1.5710e-12
gfc    72   14 -6.930625875270e-10 -1.542020551490e-09  1.7050e-12  1.7220e-12
gfc    73   14 -1.899861480200e-10 -1.231693146080e-09  1.7540e-12  1.7700e-12
gfc    74   14 -3.056973717640e-09  2.681973183200e-10  1.9140e-12  1.9330e-12
gfc    75   14 -3.565737263460e-10 -4.401102030000e-09  1.9810e-12  1.9990e-12
gfc    76   14  1.017702522140e-09 -2.437395714590e-09  2.1540e-12  2.1760e-12
gfc    77   14  3.078223945830e-09 -5.743644838070e-10  2.2400e-12  2.2620e-12
gfc    78   14 -8.673478541880e-10  5.318327361130e-11  2.4290e-12  2.4550e-12
gfc    79   14 -5.160482887900e-10 -1.337344036560e-09  2.5380e-12  2.5620e-12
gfc    80   14  1.764302986670e-09 -2.567052779520e-09  2.7460e-12  2.7730e-12
gfc    81   14  1.239875775640e-09 -1.982861168350e-09  2.8810e-12  2.9070e-12
gfc    82   14 -1.935784187220e-10  2.630612814650e-10  3.1110e-12  3.1410e-12
gfc    83   14  4.101314298590e-10 -3.182152277580e-10  3.2760e-12  3.3040e-12
gfc    84   14  2.933898967530e-10  2.815741018710e-09  3.5330e-12  3.5640e-12
gfc    85   14  1.287694337940e-09 -3.971104359890e-11  3.7310e-12  3.7610e-12
gfc    86   14 -2.080510359670e-09 -1.773214207840e-09  4.0190e-12  4.0530e-12
gfc    87   14 -1.249343485390e-09 -1.955176517800e-09  4.2590e-12  4.2900e-12
gfc    88   14 -8.621544036720e-10  2.166322055790e-10  4.5830e-12  4.6180e-12
gfc    89   14  2.826775329120e-10  2.839946676060e-09  4.8680e-12  4.9010e-12
gfc    90   14  1.681530320560e-09  5.894221667640e-10  5.2400e-12  5.2730e-12
gfc    91   14 -4.177499131200e-10  1.000232249120e-09  5.5790e-12  5.6110e-12
gfc    92   14  6.401022573190e-10  2.419678142560e-10  6.0000e-12  6.0350e-12
gfc    93   14 -1.754796767060e-10 -2.116699794360e-09  6.4090e-12  6.4440e-12
gfc    94   14  1.379350561120e-09 -7.476087547450e-10  6.8770e-12  6.9210e-12
gfc    95   14 -2.798071123290e-10 -3.642018842830e-10  7.1930e-12  7.2430e-12
gfc    96   14 -1.294827687410e-09 -1.100073637990e-09  7.4940e-12  7.5450e-12
gfc    15   15 -1.903864517840e-08 -4.698311173980e-09  3.3160e-13  3.2990e-13
gfc    16   15 -1.441210736000e-08 -3.276962765870e-08  5.1350e-13  5.1980e-13
gfc    17   15  5.543234810720e-09  5.244035819870e-09  4.0640e-13  4.0580e-13
gfc    18   15 -4.047399885450e-08 -2.027486276260e-08  2.6920e-13  2.7140e-13
gfc    19   15 -1.758929944880e-08 -1.406629372010e-08  3.7360e-13  3.7350e-13
gfc    20   15 -2.578576761200e-08 -8.746304684150e-10  2.4830e-13  2.5160e-13
gfc    21   15  1.757708810350e-08  1.037164982900e-08  3.0630e-13  3.0540e-13
gfc    22   15  2.576649944880e-08  4.708152940450e-09  2.6520e-13  2.6900e-13
gfc    23   15  1.893971438920e-08 -3.584231966660e-09  2.5920e-13  2.5840e-13
gfc    24   15  6.362791147170e-09 -1.596360643650e-08  2.7380e-13  2.7650e-13
gfc    25   15 -4.446547218390e-09 -7.408619895670e-09  2.3820e-13  2.3770e-13
gfc    26   15 -1.335456512940e-08  8.291442730180e-09  2.7470e-13  2.7730e-13
gfc    27   15 -2.130292571300e-09  1.472154682960e-09  2.3570e-13  2.3650e-13
gfc    28   15 -1.224389557600e-08 -2.187437626480e-09  2.7300e-13  2.7520e-13
gfc    29   15 -9.482439989890e-09 -7.049683718530e-09  2.4340e-13  2.4490e-13
gfc    30   15  6.540981085690e-10 -1.062437369210e-09  2.7220e-13  2.7400e-13
gfc    31   15  4.159199125570e-09 -2.367990721340e-09  2.5640e-13  2.5780e-13
gfc    32   15  4.835202988750e-09 -8.424626330970e-09  2.7320e-13  2.7520e-13
gfc    33   15 -4.617074076660e-09 -3.479802176820e-09  2.7150e-13  2.7290e-13
gfc    34   15  4.674681958960e-10  6.003668765860e-09  2.7740e-13  2.7930e-13
gfc    35   15 -1.420972925980e-08  8.682409372660e-09  2.8810e-13  2.8940e-13
gfc    36   15  1.895327922330e-09  4.019426355470e-09  2.8530e-13  2.8690e-13
gfc    37   15  9.465271922070e-09 -8.632554961640e-10  3.0670e-13  3.0710e-13
gfc    38   15  2.665351566650e-09 -2.630072014360e-09  2.9690e-13  2.9840e-13
gfc    39   15 -5.684951767500e-09 -7.971451149110e-10  3.2670e-13  3.2690e-13
gfc    40   15 -5.067976447760e-09 -1.776415722360e-09  3.1240e-13  3.1370e-13
gfc    41   15 -9.734134270360e-10  1.548779274880e-09  3.4930e-13  3.4860e-13
gfc    42   15 -1.092240128480e-09  7.356023312650e-09  3.3220e-13  3.3350e-13
gfc    43   15  3.888317205640e-09  6.705368607030e-09  3.7450e-13  3.7360e-13
gfc    44   15  1.731162089980e-09 -6.162620302170e-09  3.5630e-13  3.5780e-13
gfc    45   15 -3.841001404390e-09 -2.296147860960e-10  4.0300e-13  4.0180e-13
gfc    46   15 -5.284864468740e-09 -7.787536381740e-10  3.8550e-13  3.8680e-13
gfc    47   15 -2.057078336900e-09  5.742011006060e-10  4.3580e-13  4.3420e-13
gfc    48   15  4.202799069930e-09  1.662852306380e-09  4.2020e-13  4.2150e-13
gfc    49   15 -1.474740381790e-09  6.189899549790e-10  4.7340e-13  4.7180e-13
gfc    50   15 -3.304939329040e-09 -2.891566597050e-10  4.6050e-13  4.6210e-13
gfc    51   15  1.501863864350e-09 -2.239812895810e-10  5.1630e-13  5.1460e-13
gfc    52   15  2.565721433210e-09  2.306631795140e-09  5.0750e-13  5.0910e-13
gfc    53   15  5.863501893070e-09  5.288069252710e-09  5.6540e-13  5.6400e-13
gfc    54   15  2.895074879010e-09 -4.155164255780e-09  5.6210e-13  5.6370e-13
gfc    55   15 -1.835131343670e-09 -5.133646810610e-09  6.2230e-13  6.2080e-13
gfc    56   15 -3.487475259970e-09  1.199699756640e-09  6.2480e-13  6.2680e-13
gfc    57   15  7.453544087400e-10  5.277670755780e-09  6.8820e-13  6.8620e-13
gfc    58   15  1.657890990190e-09 -9.848244568800e-10  6.9710e-13  6.9910e-13
gfc    59   15  7.693765106540e-10 -2.035807079660e-09  7.6340e-13  7.6170e-13
gfc    60   15  4.476235397070e-11 -1.100756753870e-09  7.7970e-13  7.8250e-13
gfc    61   15  1.461637946390e-09 -2.373626377860e-10  8.4940e-13  8.4850e-13
gfc    62   15 -1.200138512410e-09 -2.220942209730e-09  8.7510e-13  8.7800e-13
gfc    63   15 -2.298933539640e-09  2.102336470460e-09  9.4840e-13  9.4850e-13
gfc    64   15 -1.858315700860e-09 -1.544206153130e-09  9.8360e-13  9.8730e-13
gfc    65   15  9.514738309380e-10  2.814278499130e-09  1.0630e-12  1.0630e-12
gfc    66   15  2.736897330110e-09 -3.666554494910e-09  1.1090e-12  1.1120e-12
gfc    67   15  1.108373668210e-09 -9.285879293260e-12  1.1930e-12  1.1940e-12
gfc    68   15  2.673227791750e-09 -1.381510924710e-09  1.2510e-12  1.2560e-12
gfc    69   15 -1.092662738700e-09 -4.298527753320e-09  1.3440e-12  1.3460e-12
gfc    70   15 -1.205345344100e-09  1.359577444640e-09  1.4150e-12  1.4210e-12
gfc    71   15 -6.744532332940e-10  1.198323477400e-09  1.5140e-12  1.5190e-12
gfc    72   15 -1.381733460360e-10 -1.363335975720e-09  1.6010e-12  1.6090e-12
gfc    73   15 -3.368270678010e-09 -3.228748456310e-09  1.7130e-12  1.7180e-12
gfc    74   15 -5.775699297410e-10 -3.358734278090e-09  1.8180e-12  1.8260e-12
gfc    75   15 -2.453829710930e-10 -2.032312263080e-09  1.9410e-12  1.9470e-12
gfc    76   15  2.472737582660e-09 -1.753610251370e-09  2.0640e-12  2.0730e-12
gfc    77   15 -3.003680283400e-09  2.386679518670e-09  2.2030e-12  2.2110e-12
gfc    78   15 -5.711760269250e-10  3.033901610810e-09  2.3470e-12  2.3590e-12
gfc    79   15 -3.213703616700e-09  3.567961979950e-10  2.5020e-12  2.5150e-12
gfc    80   15 -4.788767041930e-10 -9.246310800900e-10  2.6720e-12  2.6880e-12
gfc    81   15 -2.242018865920e-09 -2.243498205990e-09  2.8490e-12  2.8650e-12
gfc    82   15  6.794489897110e-10 -3.219959885780e-10  3.0460e-12  3.0660e-12
gfc    83   15 -1.836547624720e-09 -1.756102730270e-09  3.2480e-12  3.2670e-12
gfc    84   15 -8.547962107400e-10 -5.406183310780e-10  3.4770e-12  3.4990e-12
gfc    85   15  2.082946604680e-09  9.421341580750e-10  3.7090e-12  3.7290e-12
gfc    86   15 -7.048164655350e-10  1.243351675830e-09  3.9740e-12  3.9980e-12
gfc    87   15  2.071067691690e-10  6.863950358620e-10  4.2390e-12  4.2630e-12
gfc    88   15  8.276821113540e-11 -7.693211761340e-11  4.5490e-12  4.5740e-12
gfc    89   15  4.093972183610e-10  1.893120303080e-10  4.8560e-12  4.8830e-12
gfc    90   15  1.084630211950e-10  1.354401893550e-09  5.2090e-12  5.2410e-12
gfc    91   15 -1.329335304490e-09 -9.993491414520e-10  5.5690e-12  5.6000e-12
gfc    92   15 -1.177461853240e-09  9.063728255830e-10  5.9770e-12  6.0120e-12
gfc    93   15  1.598547193680e-09  3.796909394330e-10  6.3970e-12  6.4350e-12
gfc    94   15  3.944787986080e-10 -1.173003279970e-10  6.8610e-12  6.9020e-12
gfc    95   15  1.521735040300e-09 -5.217530199170e-10  7.1700e-12  7.2190e-12
gfc    96   15 -5.724556440270e-10 -1.222839954600e-09  7.4700e-12  7.5170e-12
gfc    16   16 -3.830898598660e-08  2.981088272780e-09  3.8690e-13  3.9000e-13
gfc    17   16 -3.038676728640e-08  3.597618226300e-09  4.7430e-13  4.7790e-13
gfc    18   16  1.017030099220e-08  6.495996190290e-09  4.5480e-13  4.5780e-13
gfc    19   16 -2.174822955120e-08 -7.100037850420e-09  2.7070e-13  2.7210e-13
gfc    20   16 -1.243099100750e-08 -3.527262049160e-10  4.5530e-13  4.5890e-13
gfc    21   16  7.486804869550e-09 -6.656126269300e-09  2.8020e-13  2.8180e-13
gfc    22   16  1.091647539680e-10 -7.293825401980e-09  3.8590e-13  3.8900e-13
gfc    23   16  5.898452830790e-09  1.107226269080e-08  2.9170e-13  2.9260e-13
gfc    24   16  8.439278207150e-09  2.722745386800e-09  3.1740e-13  3.1990e-13
gfc    25   16  1.295969347320e-09 -1.290753105670e-08  2.8530e-13  2.8740e-13
gfc    26   16  1.587183404960e-09 -6.394738625420e-09  2.6900e-13  2.7160e-13
gfc    27   16  2.569713468110e-09  3.164001695830e-09  2.7430e-13  2.7600e-13
gfc    28   16 -4.639705787310e-09 -1.327524975260e-08  2.4600e-13  2.4770e-13
gfc    29   16  1.521488389090e-10 -1.468396536540e-08  2.6590e-13  2.6740e-13
gfc    30   16 -1.056945232430e-08  4.145207873580e-09  2.4540e-13  2.4630e-13
gfc    31   16 -6.884288305700e-09  6.141403685630e-09  2.6420e-13  2.6560e-13
gfc    32   16  3.733938147970e-09  3.872702973130e-09  2.6060e-13  2.6180e-13
gfc    33   16  6.755935518080e-09  5.605804851990e-09  2.7020e-13  2.7140e-13
gfc    34   16 -1.996000347530e-09 -2.153136279550e-09  2.8610e-13  2.8750e-13
gfc    35   16 -5.954638327660e-09 -7.403595632190e-09  2.8280e-13  2.8420e-13
gfc    36   16  2.036394146270e-09  4.423380633480e-10  3.1730e-13  3.1930e-13
gfc    37   16  3.180124691550e-09  1.408387245970e-08  3.0110e-13  3.0270e-13
gfc    38   16 -6.053444139480e-09  1.001872019970e-08  3.5230e-13  3.5490e-13
gfc    39   16  9.166892866000e-10 -2.598299478380e-09  3.2400e-13  3.2590e-13
gfc    40   16 -1.451952267350e-09 -3.851432533510e-09  3.8980e-13  3.9350e-13
gfc    41   16 -3.458435646290e-10 -4.507742441400e-09  3.5060e-13  3.5310e-13
gfc    42   16  4.172504308070e-09 -2.805547814910e-09  4.3010e-13  4.3440e-13
gfc    43   16  2.393145738970e-09  8.088148235210e-10  3.8110e-13  3.8400e-13
gfc    44   16  4.456616380160e-09  6.343996452730e-09  4.7300e-13  4.7820e-13
gfc    45   16  6.241606403230e-09  1.118282095380e-09  4.1510e-13  4.1860e-13
gfc    46   16  2.075587057200e-09  4.680143712630e-09  5.1870e-13  5.2500e-13
gfc    47   16 -7.354091576230e-10 -1.398933272090e-09  4.5300e-13  4.5700e-13
gfc    48   16 -5.044554574980e-10  1.602556962970e-09  5.6840e-13  5.7470e-13
gfc    49   16 -4.563056630840e-11 -6.722158631210e-09  4.9580e-13  4.9970e-13
gfc    50   16 -2.610096339800e-09 -5.262597405130e-09  6.2250e-13  6.2850e-13
gfc    51   16 -2.050759679130e-10 -1.113262111110e-09  5.4350e-13  5.4750e-13
gfc    52   16 -1.175337374290e-09  2.903268122480e-09  6.8100e-13  6.8730e-13
gfc    53   16  7.487962889980e-10  5.769181522900e-09  5.9700e-13  6.0100e-13
gfc    54   16 -3.731619439020e-09  2.579956381510e-09  7.4520e-13  7.5180e-13
gfc    55   16 -3.012979861960e-09 -1.866920646340e-10  6.5740e-13  6.6120e-13
gfc    56   16 -4.031706685190e-10 -3.511206251850e-09  8.1650e-13  8.2270e-13
gfc    57   16  2.458571221030e-12 -4.441916360370e-09  7.2580e-13  7.2940e-13
gfc    58   16  1.143671563800e-09 -1.412095246560e-09  8.9550e-13  9.0150e-13
gfc    59   16 -1.177591059920e-09 -1.171020645860e-09  8.0360e-13  8.0680e-13
gfc    60   16 -3.817985456150e-09 -8.916526327750e-10  9.8310e-13  9.8930e-13
gfc    61   16 -1.967586949520e-09 -2.641820457640e-10  8.9130e-13  8.9440e-13
gfc    62   16  1.604706368700e-09  4.272513366310e-10  1.0820e-12  1.0880e-12
gfc    63   16  6.195264791790e-09  1.264720065230e-09  9.9170e-13  9.9480e-13
gfc    64   16  2.082366720350e-09 -1.691928855220e-09  1.1930e-12  1.1980e-12
gfc    65   16 -3.290532473790e-09 -3.358331286110e-09  1.1060e-12  1.1100e-12
gfc    66   16 -2.367038945160e-09  2.182444847550e-10  1.3190e-12  1.3230e-12
gfc    67   16  6.023431981510e-10  9.890465675570e-10  1.2380e-12  1.2410e-12
gfc    68   16  2.778342731740e-09 -3.733146275730e-09  1.4610e-12  1.4660e-12
gfc    69   16 -3.605646853140e-09 -3.760884414480e-09  1.3890e-12  1.3920e-12
gfc    70   16 -6.913292452650e-10 -1.255476540530e-09  1.6230e-12  1.6270e-12
gfc    71   16 -1.367305233640e-09  1.270435584430e-09  1.5620e-12  1.5650e-12
gfc    72   16 -2.398511190130e-09 -1.091074030610e-09  1.8070e-12  1.8110e-12
gfc    73   16 -9.648507185200e-10  2.592001287160e-09  1.7570e-12  1.7620e-12
gfc    74   16  5.744488928970e-10  6.800462287790e-11  2.0170e-12  2.0220e-12
gfc    75   16 -5.283679722080e-10  1.075101248340e-09  1.9850e-12  1.9910e-12
gfc    76   16  2.153175528390e-09  1.569785926500e-10  2.2580e-12  2.2650e-12
gfc    77   16 -1.562720606020e-09  6.375168082620e-10  2.2470e-12  2.2530e-12
gfc    78   16 -7.215437145260e-10 -1.170768416710e-09  2.5330e-12  2.5430e-12
gfc    79   16 -4.124310726380e-09 -1.580663507020e-09  2.5470e-12  2.5550e-12
gfc    80   16 -3.813925956790e-10  3.617562319070e-10  2.8490e-12  2.8600e-12
gfc    81   16  1.636989926040e-09 -1.878703959930e-09  2.8940e-12  2.9030e-12
gfc    82   16 -7.252382092030e-11 -3.782833270230e-09  3.2160e-12  3.2290e-12
gfc    83   16 -1.379930698680e-09  6.647198725060e-10  3.2940e-12  3.3060e-12
gfc    84   16 -2.259995241510e-10  1.326127021090e-09  3.6380e-12  3.6530e-12
gfc    85   16 -1.752649223940e-09  2.115001084970e-09  3.7540e-12  3.7660e-12
gfc    86   16 -1.610369029980e-09 -1.038769139360e-09  4.1240e-12  4.1400e-12
gfc    87   16 -1.021632200360e-09  7.707069625710e-10  4.2850e-12  4.3000e-12
gfc    88   16 -4.496185970390e-10  1.765837781300e-09  4.6830e-12  4.7040e-12
gfc    89   16 -9.645797900390e-10 -1.221250686870e-09  4.8980e-12  4.9170e-12
gfc    90   16  5.365024546000e-10 -5.193377668900e-10  5.3350e-12  5.3580e-12
gfc    91   16  2.125396429250e-09 -2.179633442690e-09  5.6100e-12  5.6310e-12
gfc    92   16  1.956701580810e-09  1.041085979530e-09  6.0900e-12  6.1170e-12
gfc    93   16 -2.069391805120e-09  1.296327205480e-09  6.4390e-12  6.4660e-12
gfc    94   16 -2.008109623910e-09  1.185591300080e-09  6.9710e-12  6.9970e-12
gfc    95   16 -1.983790571460e-09 -4.725448246160e-11  7.2310e-12  7.2610e-12
gfc    96   16  1.179772094350e-09 -1.907505665540e-09  7.6270e-12  7.6580e-12
gfc    17   17 -3.471267959810e-08 -1.986636067110e-08  3.6940e-13  3.7090e-13
gfc    18   17  3.472447313730e-09  4.385422687950e-09  5.5310e-13  5.5430e-13
gfc    19   17  2.881789129310e-08 -1.533766676190e-08  4.6260e-13  4.6410e-13
gfc    20   17  4.508399611820e-09 -1.373124997760e-08  3.0030e-13  3.0070e-13
gfc    21   17 -7.463699925140e-09 -7.379511945180e-09  4.4340e-13  4.4470e-13
gfc    22   17  8.571269451190e-09 -1.459674998650e-08  2.9050e-13  2.9030e-13
gfc    23   17 -5.454627556180e-09 -1.293441033600e-08  3.7670e-13  3.7820e-13
gfc    24   17 -1.193733174180e-08 -6.448699594130e-09  3.0980e-13  3.0910e-13
gfc    25   17 -1.550754482510e-08 -3.709044656540e-09  3.2800e-13  3.2830e-13
gfc    26   17 -1.200732145600e-08  7.917231448260e-09  3.1530e-13  3.1610e-13
gfc    27   17  4.429593266390e-09  5.079411840820e-10  3.0340e-13  3.0480e-13
gfc    28   17  1.379515045010e-08 -4.977331792190e-09  3.1390e-13  3.1510e-13
gfc    29   17 -2.280270445580e-09 -4.707192126130e-09  2.9800e-13  2.9890e-13
gfc    30   17 -6.888566681300e-09 -5.874389065610e-09  3.1170e-13  3.1230e-13
gfc    31   17 -2.942673374030e-09  6.850975819240e-09  3.0330e-13  3.0330e-13
gfc    32   17 -6.504595744040e-09  1.008430865760e-08  3.1160e-13  3.1200e-13
gfc    33   17 -5.187539151510e-09  1.234667417430e-08  3.1420e-13  3.1400e-13
gfc    34   17 -4.005603784870e-09  2.718424961970e-09  3.1550e-13  3.1510e-13
gfc    35   17  1.124255463190e-09 -9.675500701280e-09  3.2890e-13  3.2800e-13
gfc    36   17  5.432467862610e-09 -8.779846759030e-09  3.2340e-13  3.2260e-13
gfc    37   17  5.781816109200e-09 -3.341285688770e-09  3.4630e-13  3.4490e-13
gfc    38   17  2.777986233650e-09  4.323337937950e-09  3.3530e-13  3.3450e-13
gfc    39   17 -1.421831540270e-09 -1.664229472720e-09  3.6620e-13  3.6520e-13
gfc    40   17  5.458709059890e-10  1.374617396260e-10  3.5130e-13  3.5050e-13
gfc    41   17 -1.944220490860e-09  2.219774579150e-09  3.8950e-13  3.8890e-13
gfc    42   17 -1.645257778890e-09 -3.207353078600e-09  3.7140e-13  3.7100e-13
gfc    43   17  4.442917382490e-09 -4.365078526630e-09  4.1620e-13  4.1660e-13
gfc    44   17  4.623888814820e-09  1.568929974960e-09  3.9610e-13  3.9610e-13
gfc    45   17  2.809008128960e-09 -1.687044615030e-09  4.4770e-13  4.4870e-13
gfc    46   17 -4.794863420990e-09  7.490563493110e-10  4.2550e-13  4.2590e-13
gfc    47   17 -2.080532494100e-09  2.499237185050e-09  4.8410e-13  4.8540e-13
gfc    48   17  9.727385932570e-10  3.443775533630e-09  4.6030e-13  4.6070e-13
gfc    49   17 -1.593011975500e-09 -1.140806195250e-09  5.2580e-13  5.2770e-13
gfc    50   17  6.880361901790e-10 -2.984459831880e-09  5.0080e-13  5.0170e-13
gfc    51   17  3.868713116450e-09 -2.286100019430e-09  5.7420e-13  5.7650e-13
gfc    52   17  8.092149989470e-10  1.995009754670e-09  5.4800e-13  5.4950e-13
gfc    53   17 -4.307558984180e-09  7.382537668180e-10  6.2970e-13  6.3210e-13
gfc    54   17 -3.291887415870e-10  6.296401386890e-09  6.0280e-13  6.0480e-13
gfc    55   17 -2.202265641990e-09 -1.817431588560e-09  6.9290e-13  6.9550e-13
gfc    56   17 -7.193948291840e-09  6.738718360100e-10  6.6620e-13  6.6850e-13
gfc    57   17 -1.942880835870e-09 -2.472407261070e-09  7.6520e-13  7.6780e-13
gfc    58   17  4.814159651050e-09  2.220488168730e-09  7.3960e-13  7.4190e-13
gfc    59   17  1.421761769310e-09 -3.262831813260e-10  8.4770e-13  8.5020e-13
gfc    60   17 -4.582036939910e-09  2.170084042260e-09  8.2370e-13  8.2620e-13
gfc    61   17 -1.469324773310e-09  1.653687410750e-10  9.4160e-13  9.4440e-13
gfc    62   17  9.398415684430e-10 -1.534669655900e-09  9.2050e-13  9.2330e-13
gfc    63   17  7.214336825380e-10 -3.710472856370e-09  1.0490e-12  1.0510e-12
gfc    64   17 -1.175054117150e-09 -1.825535039110e-09  1.0320e-12  1.0350e-12
gfc    65   17 -1.551839432420e-09 -4.125184278920e-09  1.1700e-12  1.1730e-12
gfc    66   17 -1.972647270320e-09 -1.266133634880e-09  1.1600e-12  1.1630e-12
gfc    67   17 -2.634068853510e-09 -1.692021798870e-09  1.3090e-12  1.3120e-12
gfc    68   17 -2.209723900340e-09 -1.223354595790e-09  1.3060e-12  1.3090e-12
gfc    69   17  2.624778903290e-09 -4.015136633560e-09  1.4670e-12  1.4690e-12
gfc    70   17  4.994459669750e-11 -2.537803381730e-10  1.4740e-12  1.4770e-12
gfc    71   17  9.208257935490e-10  3.157958177470e-09  1.6460e-12  1.6490e-12
gfc    72   17  2.184271652580e-09  2.738969018830e-09  1.6650e-12  1.6690e-12
gfc    73   17 -8.149620092980e-10 -2.105054455690e-09  1.8530e-12  1.8560e-12
gfc    74   17 -3.013397356710e-09 -5.874211314160e-10  1.8840e-12  1.8870e-12
gfc    75   17  9.531859391500e-10  1.298841622490e-09  2.0850e-12  2.0890e-12
gfc    76   17  2.226019179390e-09  1.262639012200e-09  2.1360e-12  2.1400e-12
gfc    77   17 -3.905398607160e-10 -1.269180972230e-09  2.3540e-12  2.3580e-12
gfc    78   17 -8.624188649800e-10 -2.231020367930e-09  2.4250e-12  2.4310e-12
gfc    79   17  8.205609511200e-10  7.437548845730e-10  2.6610e-12  2.6660e-12
gfc    80   17 -1.060087059680e-09 -1.714809593470e-09  2.7570e-12  2.7630e-12
gfc    81   17 -1.762960393110e-10  2.030016109000e-09  3.0120e-12  3.0180e-12
gfc    82   17 -3.004378418700e-09  8.127556478760e-10  3.1370e-12  3.1420e-12
gfc    83   17  7.474270423390e-10  1.527002047240e-09  3.4160e-12  3.4190e-12
gfc    84   17  1.012502105310e-09 -1.015511186700e-09  3.5740e-12  3.5790e-12
gfc    85   17  5.848433926860e-11  1.138535001840e-09  3.8800e-12  3.8820e-12
gfc    86   17 -1.514633545450e-10 -1.472833433590e-09  4.0770e-12  4.0810e-12
gfc    87   17 -1.284974304860e-09 -1.900992171490e-09  4.4140e-12  4.4150e-12
gfc    88   17 -1.001122323240e-09  1.349342729710e-09  4.6590e-12  4.6600e-12
gfc    89   17  1.229778289710e-11  1.977763193190e-09  5.0300e-12  5.0300e-12
gfc    90   17  1.023267906990e-09 -1.284688958250e-10  5.3260e-12  5.3270e-12
gfc    91   17  3.512746467560e-10 -1.536344374320e-09  5.7430e-12  5.7440e-12
gfc    92   17  1.876676450520e-10 -3.429471365120e-10  6.0970e-12  6.1000e-12
gfc    93   17 -1.821450199030e-09  2.527456895360e-09  6.5770e-12  6.5800e-12
gfc    94   17  1.540410071830e-09 -7.770303022310e-10  6.9940e-12  6.9990e-12
gfc    95   17 -2.040218488610e-09 -1.427184215720e-09  7.4610e-12  7.4540e-12
gfc    96   17 -5.801121791190e-10 -1.094365463000e-09  7.6530e-12  7.6580e-12
gfc    18   18  2.989005174660e-09 -1.085356828130e-08  4.1880e-13  4.1740e-13
gfc    19   18  3.500279882450e-08 -9.694842021440e-09  5.1460e-13  5.1370e-13
gfc    20   18  1.536112300580e-08 -8.828516449740e-10  5.0260e-13  5.0150e-13
gfc    21   18  2.646831379640e-08 -1.106664599130e-08  3.0290e-13  3.0260e-13
gfc    22   18  1.019897022970e-08 -1.619988514260e-08  5.0720e-13  5.0560e-13
gfc    23   18  8.547111823940e-09 -1.480531090420e-08  3.3950e-13  3.3890e-13
gfc    24   18 -3.677925337060e-10 -1.029750481550e-08  4.3530e-13  4.3370e-13
gfc    25   18  1.541224672190e-09 -1.488414079880e-08  3.5660e-13  3.5610e-13
gfc    26   18 -1.293595345620e-08  4.894015801620e-09  3.6370e-13  3.6240e-13
gfc    27   18 -2.071425842110e-09  7.878113997010e-09  3.4420e-13  3.4350e-13
gfc    28   18  5.705693157410e-09 -3.339002149770e-09  3.1350e-13  3.1260e-13
gfc    29   18 -3.550843885040e-09 -2.822558287030e-09  3.2220e-13  3.2160e-13
gfc    30   18 -1.116750087670e-08 -7.968271538310e-09  2.8980e-13  2.8910e-13
gfc    31   18 -5.301324734640e-10 -2.425553898710e-09  3.0470e-13  3.0440e-13
gfc    32   18  1.302390869070e-08 -1.766824234870e-09  2.9020e-13  2.8990e-13
gfc    33   18 -1.024176654640e-08 -2.946066065420e-09  2.9960e-13  2.9950e-13
gfc    34   18 -1.370127710580e-08 -5.459347863330e-09  3.0900e-13  3.0840e-13
gfc    35   18 -5.218049977330e-09 -1.097982342660e-08  3.0880e-13  3.0870e-13
gfc    36   18  2.036800650850e-09  4.717837963920e-09  3.3960e-13  3.3900e-13
gfc    37   18  2.193821226620e-09  3.317097371010e-09  3.3050e-13  3.3040e-13
gfc    38   18  9.082742732640e-09 -1.617667118550e-09  3.7760e-13  3.7670e-13
gfc    39   18  1.823110181520e-09  5.107069134130e-10  3.6160e-13  3.6130e-13
gfc    40   18 -9.772732957240e-10  9.726645860660e-10  4.2010e-13  4.1910e-13
gfc    41   18 -2.681677725270e-09  4.275041877150e-09  3.9890e-13  3.9880e-13
gfc    42   18 -1.214889294100e-08  1.848924939070e-09  4.6600e-13  4.6470e-13
gfc    43   18 -3.191951933870e-09 -4.105037116390e-09  4.4120e-13  4.4070e-13
gfc    44   18  5.873580695000e-09 -3.860870336530e-09  5.1430e-13  5.1350e-13
gfc    45   18  1.206749726730e-09 -5.232775817440e-09  4.8690e-13  4.8660e-13
gfc    46   18  3.004835639220e-09 -4.617028179930e-09  5.6590e-13  5.6480e-13
gfc    47   18 -1.907350250590e-09  7.796025007260e-09  5.3640e-13  5.3550e-13
gfc    48   18 -6.806651825410e-10  1.113495287360e-09  6.2090e-13  6.1880e-13
gfc    49   18 -2.292871009840e-09 -3.111745169730e-09  5.8930e-13  5.8770e-13
gfc    50   18  1.962575862260e-09 -3.839161317190e-09  6.7920e-13  6.7690e-13
gfc    51   18  2.925200581800e-10 -1.177545068020e-09  6.4580e-13  6.4440e-13
gfc    52   18  7.021146175440e-10 -8.555936922590e-10  7.4120e-13  7.3990e-13
gfc    53   18  2.742199689890e-09  1.916560383250e-09  7.0680e-13  7.0620e-13
gfc    54   18  3.716529684820e-09 -9.225306134830e-10  8.0870e-13  8.0760e-13
gfc    55   18 -2.549377116160e-09  6.342930692710e-09  7.7400e-13  7.7320e-13
gfc    56   18 -2.007688362820e-09  3.072883034220e-09  8.8220e-13  8.8090e-13
gfc    57   18  1.118718440840e-09  7.858038023990e-10  8.4780e-13  8.4680e-13
gfc    58   18  4.606876484530e-09 -6.321124998720e-10  9.6270e-13  9.6160e-13
gfc    59   18  2.203971372160e-09 -2.813440796570e-10  9.2910e-13  9.2900e-13
gfc    60   18 -7.988900686530e-10 -3.104790960750e-09  1.0510e-12  1.0510e-12
gfc    61   18 -4.719862224630e-09 -3.447897391240e-09  1.0200e-12  1.0210e-12
gfc    62   18  4.138486930660e-10 -1.093464991180e-10  1.1500e-12  1.1500e-12
gfc    63   18 -5.768021379020e-10  1.204531215720e-09  1.1220e-12  1.1240e-12
gfc    64   18  1.239222359700e-09  2.584907600280e-09  1.2600e-12  1.2620e-12
gfc    65   18 -2.615464501320e-09 -9.337368098880e-10  1.2370e-12  1.2410e-12
gfc    66   18  7.333573176450e-11 -2.960606868030e-09  1.3830e-12  1.3870e-12
gfc    67   18 -1.653676807310e-09  1.798264308900e-09  1.3680e-12  1.3740e-12
gfc    68   18  2.411086711280e-10  9.604636231260e-10  1.5220e-12  1.5290e-12
gfc    69   18 -1.885494190170e-09 -1.061795370500e-09  1.5170e-12  1.5260e-12
gfc    70   18 -2.799695927560e-09  8.654892527860e-11  1.6800e-12  1.6910e-12
gfc    71   18 -1.122564155190e-09  6.216873707820e-10  1.6880e-12  1.6990e-12
gfc    72   18  3.632309717140e-09  2.060477330090e-09  1.8610e-12  1.8740e-12
gfc    73   18 -3.203079604710e-10  2.201336524630e-09  1.8840e-12  1.8970e-12
gfc    74   18 -1.932951985620e-09 -8.173399905640e-10  2.0690e-12  2.0840e-12
gfc    75   18  3.389514895290e-10 -4.091437964580e-09  2.1090e-12  2.1220e-12
gfc    76   18 -1.600441051320e-09 -7.945236276800e-10  2.3070e-12  2.3220e-12
gfc    77   18 -1.221555513680e-10 -1.081054029930e-11  2.3680e-12  2.3820e-12
gfc    78   18 -2.500034579550e-09 -1.695597638940e-09  2.5830e-12  2.5970e-12
gfc    79   18  5.938743925770e-10 -3.949336181900e-11  2.6690e-12  2.6820e-12
gfc    80   18 -6.143610118860e-10 -3.351138292420e-11  2.9010e-12  2.9140e-12
gfc    81   18  2.862803436330e-10 -6.247809755600e-10  3.0150e-12  3.0270e-12
gfc    82   18 -3.225005482240e-10 -2.635505229190e-09  3.2670e-12  3.2790e-12
gfc    83   18 -3.179719070430e-09 -8.918495624270e-10  3.4130e-12  3.4230e-12
gfc    84   18 -4.592444607880e-09  3.327861436290e-09  3.6890e-12  3.6990e-12
gfc    85   18  3.545053949960e-10 -1.590618275790e-10  3.8720e-12  3.8810e-12
gfc    86   18  1.704856657820e-09 -2.293795375930e-09  4.1790e-12  4.1850e-12
gfc    87   18  3.184306002630e-09  1.659675335500e-09  4.4040e-12  4.4110e-12
gfc    88   18 -2.178245380480e-09  3.414314260880e-09  4.7460e-12  4.7500e-12
gfc    89   18 -7.616757348330e-10  1.484617072840e-09  5.0200e-12  5.0240e-12
gfc    90   18 -5.921489290720e-10 -5.352906150460e-10  5.4030e-12  5.4060e-12
gfc    91   18  1.679116696130e-09 -4.962894371620e-10  5.7320e-12  5.7350e-12
gfc    92   18 -2.111224243480e-09 -1.477400623020e-09  6.1640e-12  6.1640e-12
gfc    93   18 -6.606759709030e-10 -9.948218916550e-10  6.5640e-12  6.5660e-12
gfc    94   18  6.674219697100e-11 -3.220979818790e-10  7.0470e-12  7.0440e-12
gfc    95   18  4.439835927490e-10  1.541976625580e-09  7.4180e-12  7.4100e-12
gfc    96   18  3.071663438180e-09  2.718672634070e-11  7.7140e-12  7.7020e-12
gfc    19   19 -2.697446389810e-09  5.186668017160e-09  3.8820e-13  3.8790e-13
gfc    20   19 -3.013752736630e-09  1.091133714010e-08  6.0570e-13  6.0150e-13
gfc    21   19 -2.721126570080e-08  1.655364419860e-08  5.0820e-13  5.0700e-13
gfc    22   19  1.404606177200e-08 -3.363732618490e-09  3.3010e-13  3.2930e-13
gfc    23   19 -5.480334057220e-09  1.065608810630e-08  4.8020e-13  4.7870e-13
gfc    24   19 -4.449147354420e-09 -8.666232380920e-09  3.4160e-13  3.4020e-13
gfc    25   19  7.765214292780e-09  9.810409496970e-09  4.0920e-13  4.0780e-13
gfc    26   19 -2.270692154660e-09  3.774089703730e-09  3.7180e-13  3.6980e-13
gfc    27   19 -2.648284493240e-10 -2.398678974210e-09  3.6520e-13  3.6500e-13
gfc    28   19  6.274566184510e-09  2.411705681170e-08  3.7910e-13  3.7660e-13
gfc    29   19 -6.207473936890e-09  6.815516033260e-09  3.5220e-13  3.5110e-13
gfc    30   19 -1.363231198770e-08  2.749624220390e-09  3.7450e-13  3.7160e-13
gfc    31   19  2.139431192300e-09  4.767992067340e-09  3.5600e-13  3.5450e-13
gfc    32   19  7.027439030770e-10 -2.869543460190e-09  3.6750e-13  3.6520e-13
gfc    33   19  8.010668351220e-09  2.280162316090e-09  3.6600e-13  3.6520e-13
gfc    34   19 -3.390735608730e-09  6.542803458250e-09  3.6400e-13  3.6250e-13
gfc    35   19 -1.280056319520e-09 -3.486046747810e-09  3.7850e-13  3.7830e-13
gfc    36   19 -5.883102648800e-09 -6.372994641450e-09  3.6630e-13  3.6590e-13
gfc    37   19 -6.523165862380e-09  1.661589265550e-10  3.9240e-13  3.9300e-13
gfc    38   19  1.167166485300e-09 -8.017511870940e-12  3.7530e-13  3.7550e-13
gfc    39   19  5.051961536640e-09  6.457210767230e-09  4.0830e-13  4.0950e-13
gfc    40   19 -2.013983952860e-09 -3.400688302770e-10  3.9050e-13  3.9120e-13
gfc    41   19 -2.045880951030e-09 -1.323855268600e-09  4.2730e-13  4.2900e-13
gfc    42   19 -2.819814417750e-09 -5.741516508980e-09  4.1140e-13  4.1250e-13
gfc    43   19 -5.545973731970e-09 -6.956991184880e-09  4.5090e-13  4.5260e-13
gfc    44   19  3.316243723200e-11 -4.780988203840e-09  4.3800e-13  4.3910e-13
gfc    45   19 -4.763069675400e-09 -2.320040985230e-09  4.7990e-13  4.8100e-13
gfc    46   19 -8.204933456890e-10 -2.658161823370e-09  4.7030e-13  4.7100e-13
gfc    47   19  2.365199338920e-09  3.608251168670e-09  5.1530e-13  5.1550e-13
gfc    48   19 -1.189718259520e-09  4.472246703350e-09  5.0850e-13  5.0850e-13
gfc    49   19 -2.176501845560e-09  5.168024127340e-10  5.5730e-13  5.5710e-13
gfc    50   19  5.948387427090e-10  4.779815878920e-10  5.5260e-13  5.5220e-13
gfc    51   19  4.948381034240e-10 -1.709746624570e-10  6.0680e-13  6.0650e-13
gfc    52   19  8.999699383010e-10  1.513304936120e-09  6.0340e-13  6.0250e-13
gfc    53   19  3.480058916140e-09 -8.541595318380e-10  6.6480e-13  6.6410e-13
gfc    54   19  8.313464538690e-09 -1.698562190750e-09  6.6170e-13  6.6060e-13
gfc    55   19  1.788968611430e-09 -3.173973691800e-10  7.3180e-13  7.3120e-13
gfc    56   19 -1.476670585240e-09 -3.630548608560e-10  7.2910e-13  7.2700e-13
gfc    57   19 -3.855618657780e-09  4.055433217140e-09  8.0900e-13  8.0770e-13
gfc    58   19  2.161639299970e-09 -4.784200911820e-10  8.0580e-13  8.0350e-13
gfc    59   19  5.903641209170e-11 -2.640060175290e-09  8.9670e-13  8.9580e-13
gfc    60   19  2.149985472410e-09 -3.022253813590e-09  8.9380e-13  8.9170e-13
gfc    61   19  1.843961899750e-09  1.582405906930e-09  9.9670e-13  9.9640e-13
gfc    62   19  1.787051533840e-09 -2.032504615840e-10  9.9390e-13  9.9230e-13
gfc    63   19 -1.745847448900e-09  1.127905467320e-09  1.1100e-12  1.1110e-12
gfc    64   19 -8.515338576590e-10  2.061597430830e-11  1.1090e-12  1.1070e-12
gfc    65   19 -2.377558903870e-09  2.419644817630e-10  1.2390e-12  1.2400e-12
gfc    66   19 -3.141386282620e-09 -1.159497145070e-09  1.2410e-12  1.2390e-12
gfc    67   19  8.390056627080e-10  9.074903683470e-10  1.3850e-12  1.3870e-12
gfc    68   19  3.947489227400e-09  1.902018823420e-10  1.3920e-12  1.3900e-12
gfc    69   19  5.123313542060e-09  2.071324555990e-09  1.5500e-12  1.5530e-12
gfc    70   19 -6.754629960320e-10 -1.633538727780e-09  1.5640e-12  1.5630e-12
gfc    71   19 -1.220503335650e-09 -5.935232007040e-10  1.7370e-12  1.7410e-12
gfc    72   19  2.279364811470e-09 -4.198881428230e-10  1.7610e-12  1.7620e-12
gfc    73   19  8.171237221160e-10  4.457644242020e-10  1.9500e-12  1.9560e-12
gfc    74   19 -1.268486921980e-09 -6.157262995890e-10  1.9840e-12  1.9850e-12
gfc    75   19  1.108688239230e-09  1.444920433860e-09  2.1920e-12  2.1990e-12
gfc    76   19  9.543632270150e-10  2.342199058610e-09  2.2420e-12  2.2420e-12
gfc    77   19 -9.131719927320e-10 -1.569240530320e-09  2.4670e-12  2.4740e-12
gfc    78   19 -3.711027527970e-09 -5.892293705590e-10  2.5350e-12  2.5360e-12
gfc    79   19 -3.611967433330e-09  8.672648133050e-10  2.7800e-12  2.7860e-12
gfc    80   19  4.188421559100e-10  2.343379763880e-09  2.8720e-12  2.8730e-12
gfc    81   19 -3.735441651550e-10  1.201726529890e-09  3.1380e-12  3.1440e-12
gfc    82   19  4.814770552410e-10  1.010417119620e-09  3.2570e-12  3.2590e-12
gfc    83   19  6.955174672880e-10  2.212543856160e-09  3.5480e-12  3.5530e-12
gfc    84   19 -1.549532672060e-10  3.412135987030e-09  3.7010e-12  3.6990e-12
gfc    85   19 -8.855103081370e-10 -5.762065736810e-10  4.0170e-12  4.0180e-12
gfc    86   19  1.062541295320e-10  2.513617680730e-11  4.2060e-12  4.2040e-12
gfc    87   19 -4.191926040940e-10 -1.933388510930e-09  4.5500e-12  4.5520e-12
gfc    88   19 -1.525317429350e-09  8.132784962510e-10  4.7870e-12  4.7830e-12
gfc    89   19 -3.008677578530e-09  1.179429164960e-09  5.1650e-12  5.1640e-12
gfc    90   19  2.296178815120e-09 -2.646176853620e-11  5.4540e-12  5.4490e-12
gfc    91   19  8.904220467300e-10 -2.045834685490e-09  5.8790e-12  5.8760e-12
gfc    92   19  1.858546732560e-09 -1.430161768560e-09  6.2280e-12  6.2230e-12
gfc    93   19 -8.650639520190e-10 -7.286030027280e-10  6.7170e-12  6.7130e-12
gfc    94   19 -7.889639143750e-10  3.963686767780e-09  7.1340e-12  7.1290e-12
gfc    95   19 -6.820279822020e-10  9.910362468660e-10  7.6570e-12  7.6500e-12
gfc    96   19 -2.045396542520e-09 -2.363380532720e-09  7.8530e-12  7.8440e-12
gfc    20   20  3.737097807630e-09 -1.269717648160e-08  4.3980e-13  4.4030e-13
gfc    21   20 -2.694420666730e-08  1.591223913280e-08  5.7280e-13  5.7230e-13
gfc    22   20 -1.676598933400e-08  1.957752502790e-08  5.4860e-13  5.5020e-13
gfc    23   20  7.970608753390e-09 -5.462625286510e-09  3.3340e-13  3.3360e-13
gfc    24   20 -5.656864264230e-09  8.628568303540e-09  5.4750e-13  5.4740e-13
gfc    25   20 -7.978591726770e-09 -9.605037484640e-10  3.8960e-13  3.8920e-13
gfc    26   20  6.233107124880e-09 -1.198347950750e-08  4.7080e-13  4.7070e-13
gfc    27   20 -1.267277047870e-09  3.661942635770e-09  4.1610e-13  4.1600e-13
gfc    28   20 -1.519021487230e-09  6.500261453710e-09  4.0060e-13  4.0100e-13
gfc    29   20 -8.117852095490e-09  5.793403792200e-09  4.0260e-13  4.0250e-13
gfc    30   20 -5.222942924250e-09  1.334336729190e-08  3.5690e-13  3.5700e-13
gfc    31   20 -2.449652475800e-09  5.730615674710e-09  3.7510e-13  3.7470e-13
gfc    32   20  2.962220643360e-09 -1.319351185700e-10  3.4050e-13  3.4060e-13
gfc    33   20 -3.544619951040e-09 -8.456608447520e-09  3.5220e-13  3.5170e-13
gfc    34   20  3.819450529590e-09 -9.820034256260e-09  3.4680e-13  3.4720e-13
gfc    35   20  1.131637120840e-09 -4.620323850560e-10  3.4490e-13  3.4450e-13
gfc    36   20 -6.108773560200e-09  2.393474485240e-09  3.6940e-13  3.7000e-13
gfc    37   20 -7.131781765240e-09 -1.447425601970e-09  3.5620e-13  3.5580e-13
gfc    38   20  4.630114658300e-09 -2.751433539530e-09  4.0350e-13  4.0350e-13
gfc    39   20  2.483656439780e-10 -9.011707193590e-09  3.8400e-13  3.8330e-13
gfc    40   20 -7.792484670370e-09  7.629133590170e-09  4.4470e-13  4.4410e-13
gfc    41   20 -1.881219132410e-09 -6.652078072130e-10  4.2320e-13  4.2220e-13
gfc    42   20  6.652514451730e-09  8.159041771520e-10  4.9080e-13  4.8980e-13
gfc    43   20 -8.719491137120e-10  4.929546297120e-10  4.6990e-13  4.6830e-13
gfc    44   20 -2.105693833980e-09  3.783575060990e-10  5.4060e-13  5.3930e-13
gfc    45   20  5.009438769370e-09  3.316780658180e-09  5.2110e-13  5.1950e-13
gfc    46   20 -2.887680436210e-09 -3.932033284380e-09  5.9410e-13  5.9170e-13
gfc    47   20 -1.025916416260e-08  1.559877916070e-09  5.7620e-13  5.7350e-13
gfc    48   20 -4.758735210240e-09  4.638480733600e-09  6.5050e-13  6.4750e-13
gfc    49   20  5.415622450630e-09 -8.239528544890e-11  6.3370e-13  6.3110e-13
gfc    50   20  1.725538112180e-09 -2.149753057660e-09  7.0970e-13  7.0740e-13
gfc    51   20 -3.473430427850e-10  7.877814072040e-11  6.9350e-13  6.9220e-13
gfc    52   20  1.808086480560e-09 -3.527096618270e-09  7.7270e-13  7.7150e-13
gfc    53   20 -1.120710629200e-09 -1.199222620050e-09  7.5690e-13  7.5680e-13
gfc    54   20 -2.219096385380e-09 -1.106603356110e-09  8.4040e-13  8.4010e-13
gfc    55   20 -9.136750735350e-10  1.064425043740e-09  8.2520e-13  8.2570e-13
gfc    56   20  5.240839337190e-09 -2.000060444740e-09  9.1330e-13  9.1450e-13
gfc    57   20  3.591765991390e-09  3.119314375460e-09  8.9870e-13  9.0070e-13
gfc    58   20 -2.903814039670e-09  1.017223518880e-09  9.9290e-13  9.9490e-13
gfc    59   20 -3.641586679640e-09 -1.141268150800e-09  9.7890e-13  9.8270e-13
gfc    60   20 -7.907247332300e-10  4.550500682500e-10  1.0800e-12  1.0840e-12
gfc    61   20  2.749579261580e-09  1.526343633310e-09  1.0680e-12  1.0730e-12
gfc    62   20  1.748352843150e-09  2.460235608400e-09  1.1770e-12  1.1830e-12
gfc    63   20  1.578388028190e-09 -1.666164967180e-10  1.1680e-12  1.1740e-12
gfc    64   20 -2.586226082050e-09 -2.033998998350e-09  1.2840e-12  1.2920e-12
gfc    65   20 -3.533212401600e-09 -6.173159138880e-10  1.2800e-12  1.2880e-12
gfc    66   20 -1.317606063450e-09 -1.225113552770e-09  1.4060e-12  1.4150e-12
gfc    67   20  3.076640851340e-09 -1.536846782780e-09  1.4090e-12  1.4170e-12
gfc    68   20  2.893967202670e-09 -1.136265771630e-10  1.5450e-12  1.5520e-12
gfc    69   20  3.900690055820e-09 -1.384132575460e-09  1.5570e-12  1.5640e-12
gfc    70   20 -3.163845031290e-09  3.920076689610e-10  1.7030e-12  1.7090e-12
gfc    71   20  1.379267228450e-10  1.290162200810e-10  1.7270e-12  1.7320e-12
gfc    72   20 -2.382212665370e-09  2.863176459140e-09  1.8830e-12  1.8870e-12
gfc    73   20  1.920938881670e-10 -4.270279302710e-09  1.9230e-12  1.9250e-12
gfc    74   20  1.085773959910e-10 -4.269878478420e-10  2.0920e-12  2.0940e-12
gfc    75   20  2.903625120370e-09 -8.326211337790e-11  2.1490e-12  2.1490e-12
gfc    76   20  1.130501364790e-09  1.957076785870e-09  2.3300e-12  2.3290e-12
gfc    77   20  4.755427371420e-10  2.785296716990e-11  2.4080e-12  2.4070e-12
gfc    78   20  1.374859831910e-10  2.120254250010e-09  2.6050e-12  2.6040e-12
gfc    79   20 -6.730230310690e-10  1.156534793030e-09  2.7080e-12  2.7070e-12
gfc    80   20  9.320119919420e-11 -2.676461435910e-10  2.9230e-12  2.9220e-12
gfc    81   20  2.092361101410e-10 -1.693436273340e-09  3.0560e-12  3.0530e-12
gfc    82   20  1.490495654330e-09 -5.944202497380e-10  3.2920e-12  3.2880e-12
gfc    83   20 -2.994759450290e-09  8.783486461990e-10  3.4560e-12  3.4530e-12
gfc    84   20 -3.252892402110e-09  1.864382113440e-09  3.7170e-12  3.7140e-12
gfc    85   20  1.515086139240e-09  1.248927629170e-09  3.9200e-12  3.9170e-12
gfc    86   20  4.040597969940e-09 -1.612924349070e-09  4.2100e-12  4.2070e-12
gfc    87   20 -1.241698683920e-09 -3.927655785300e-10  4.4560e-12  4.4530e-12
gfc    88   20 -2.874464110890e-09 -9.480662851240e-10  4.7810e-12  4.7770e-12
gfc    89   20 -9.204221066460e-10 -4.907901223810e-11  5.0740e-12  5.0740e-12
gfc    90   20  1.171169185360e-09  2.377042925560e-10  5.4400e-12  5.4380e-12
gfc    91   20  8.890070865280e-10  2.721005858880e-09  5.7880e-12  5.7870e-12
gfc    92   20  7.748252344830e-10  8.259468807240e-10  6.2050e-12  6.2050e-12
gfc    93   20  1.151058234260e-09 -3.491999255910e-10  6.6220e-12  6.6250e-12
gfc    94   20 -1.392390380050e-09 -4.055115777180e-10  7.0940e-12  7.0970e-12
gfc    95   20 -2.007220538070e-09 -7.397029829120e-12  7.4970e-12  7.4980e-12
gfc    96   20 -2.384023800060e-09 -1.067650858610e-09  7.7720e-12  7.7750e-12
gfc    21   21  8.457095904900e-09 -3.657004284810e-09  4.0800e-13  4.0730e-13
gfc    22   21 -2.532311255540e-08  2.396591586900e-08  6.7720e-13  6.7780e-13
gfc    23   21  1.571199298060e-08  1.174655068390e-08  5.6070e-13  5.6010e-13
gfc    24   21  5.541786510750e-09  1.412114383490e-08  3.6330e-13  3.6230e-13
gfc    25   21  1.069932610110e-08  7.757779233840e-09  5.1690e-13  5.1620e-13
gfc    26   21 -9.159743089620e-09  1.941951160390e-09  3.9560e-13  3.9610e-13
gfc    27   21  4.921755967200e-09 -6.648000411660e-09  4.3420e-13  4.3390e-13
gfc    28   21  6.779596210920e-09  6.618875410070e-09  4.4340e-13  4.4430e-13
gfc    29   21 -9.963030225220e-09 -5.138097633720e-09  3.9630e-13  3.9630e-13
gfc    30   21 -1.166487528080e-08 -5.545012010000e-09  4.5670e-13  4.5700e-13
gfc    31   21 -9.958126387270e-09  7.436620466040e-09  3.9790e-13  3.9790e-13
gfc    32   21 -2.379361652280e-09  1.169549462790e-08  4.5090e-13  4.5070e-13
gfc    33   21  8.146235224820e-10  2.399902272500e-10  4.1580e-13  4.1590e-13
gfc    34   21 -1.945042654860e-09 -6.852402396290e-09  4.4000e-13  4.3940e-13
gfc    35   21  1.265839521500e-08 -4.837152265810e-10  4.3600e-13  4.3560e-13
gfc    36   21  1.108597792730e-08 -6.208643044250e-09  4.3240e-13  4.3160e-13
gfc    37   21  1.217043287090e-09 -1.297988791470e-09  4.5390e-13  4.5280e-13
gfc    38   21 -1.031555178280e-09  3.456786620540e-09  4.3250e-13  4.3130e-13
gfc    39   21 -4.518279161730e-09  1.103612391050e-09  4.6990e-13  4.6810e-13
gfc    40   21 -3.482447270810e-09 -5.494332864670e-10  4.4120e-13  4.4000e-13
gfc    41   21 -2.202987742890e-09 -3.023883578420e-09  4.8550e-13  4.8350e-13
gfc    42   21  4.484067897030e-10 -4.512791813820e-09  4.5860e-13  4.5760e-13
gfc    43   21  3.383678683850e-09  5.394806362030e-09  5.0330e-13  5.0130e-13
gfc    44   21 -7.310299147750e-09  4.101831459940e-11  4.8440e-13  4.8310e-13
gfc    45   21 -3.349791261240e-09 -1.050994206990e-09  5.2570e-13  5.2360e-13
gfc    46   21 -5.775021862390e-09  3.099322696580e-09  5.1750e-13  5.1630e-13
gfc    47   21 -5.672876504450e-09 -7.957369248940e-10  5.5460e-13  5.5250e-13
gfc    48   21  1.532786008680e-09 -2.854717522870e-09  5.5790e-13  5.5650e-13
gfc    49   21 -2.110425260470e-09 -4.702130027920e-09  5.9120e-13  5.9010e-13
gfc    50   21 -2.935632610690e-10 -4.444529702040e-10  6.0540e-13  6.0450e-13
gfc    51   21  2.497327149740e-09  6.753715812370e-10  6.3750e-13  6.3680e-13
gfc    52   21  2.280768597990e-10  3.698572070090e-10  6.6040e-13  6.5990e-13
gfc    53   21 -2.883280289160e-09  2.637198338860e-09  6.9430e-13  6.9380e-13
gfc    54   21 -3.222752688130e-09  2.577214777080e-09  7.2350e-13  7.2340e-13
gfc    55   21  6.533727239180e-10 -3.052734014980e-09  7.6180e-13  7.6220e-13
gfc    56   21  2.246984272790e-10 -4.249348389350e-09  7.9570e-13  7.9600e-13
gfc    57   21 -6.120892844310e-10  4.845888178420e-10  8.4140e-13  8.4230e-13
gfc    58   21 -3.689641935920e-10  4.861651287060e-09  8.7780e-13  8.7920e-13
gfc    59   21  3.959086682840e-09 -3.339426986330e-10  9.3330e-13  9.3510e-13
gfc    60   21  8.152799098900e-10 -4.372678072920e-09  9.7120e-13  9.7310e-13
gfc    61   21 -3.165676980880e-09  3.025692033510e-09  1.0390e-12  1.0410e-12
gfc    62   21 -2.331260124890e-09  4.654831905230e-10  1.0790e-12  1.0800e-12
gfc    63   21  1.302036100550e-09 -2.347218632980e-09  1.1600e-12  1.1620e-12
gfc    64   21  1.161518331410e-09  3.591258623400e-12  1.2000e-12  1.2010e-12
gfc    65   21  3.068066732470e-09 -3.207316568260e-11  1.2990e-12  1.2980e-12
gfc    66   21 -1.677927119720e-10 -1.356054551630e-09  1.3390e-12  1.3390e-12
gfc    67   21 -2.768463783320e-09 -4.342786046900e-10  1.4540e-12  1.4530e-12
gfc    68   21 -2.766639104440e-09  2.768735552150e-09  1.4960e-12  1.4970e-12
gfc    69   21 -2.100759967800e-09  2.578737116560e-09  1.6300e-12  1.6280e-12
gfc    70   21  1.850224114890e-09 -4.282598802130e-10  1.6760e-12  1.6760e-12
gfc    71   21 -5.738186987230e-10 -2.012030904960e-09  1.8290e-12  1.8250e-12
gfc    72   21 -1.346984532530e-09 -2.913024087590e-11  1.8810e-12  1.8790e-12
gfc    73   21 -1.984435584230e-09 -6.240271078820e-10  2.0520e-12  2.0460e-12
gfc    74   21  1.848276864110e-09 -2.209304006680e-10  2.1140e-12  2.1090e-12
gfc    75   21 -9.101749128040e-10  3.692960881160e-09  2.3070e-12  2.2970e-12
gfc    76   21  7.669855979840e-10  4.766934969210e-09  2.3800e-12  2.3710e-12
gfc    77   21  3.236085931160e-09 -8.307668923140e-10  2.5930e-12  2.5790e-12
gfc    78   21  4.376504402930e-10 -1.968853762940e-09  2.6810e-12  2.6690e-12
gfc    79   21 -7.030316003510e-10  1.877994894650e-10  2.9150e-12  2.8990e-12
gfc    80   21 -3.016945771030e-09  2.866189760570e-09  3.0250e-12  3.0090e-12
gfc    81   21  1.501477964950e-09  1.200377028480e-10  3.2810e-12  3.2620e-12
gfc    82   21  1.092107047210e-09 -3.603150271950e-09  3.4160e-12  3.3990e-12
gfc    83   21  8.935833108420e-10 -6.270526834910e-10  3.6980e-12  3.6750e-12
gfc    84   21 -5.831343094940e-10 -5.684012444020e-10  3.8620e-12  3.8420e-12
gfc    85   21 -5.788287980190e-10  2.749307925840e-09  4.1690e-12  4.1450e-12
gfc    86   21 -5.189404367240e-10  1.508079052990e-09  4.3720e-12  4.3500e-12
gfc    87   21 -1.664679893570e-10  1.412051121600e-09  4.7080e-12  4.6850e-12
gfc    88   21  1.031976761670e-09  6.305405909300e-10  4.9560e-12  4.9360e-12
gfc    89   21 -5.208663896450e-10  7.604048651220e-10  5.3250e-12  5.3020e-12
gfc    90   21 -1.545164260520e-09 -3.590375967310e-10  5.6220e-12  5.6030e-12
gfc    91   21  6.931165533250e-10 -2.453265854120e-09  6.0330e-12  6.0110e-12
gfc    92   21  1.279548843110e-10 -2.719270735560e-09  6.3890e-12  6.3700e-12
gfc    93   21 -2.032582791850e-09  1.977432343550e-09  6.8630e-12  6.8440e-12
gfc    94   21 -1.591810908290e-09  2.460145774260e-09  7.2910e-12  7.2730e-12
gfc    95   21 -8.800502284590e-10  1.602701240800e-09  7.8370e-12  7.8190e-12
gfc    96   21  4.526830044030e-10 -2.256263811450e-09  8.0560e-12  8.0390e-12
gfc    22   22 -1.007782216890e-08  2.332436973550e-09  4.6160e-13  4.6070e-13
gfc    23   22 -1.797442842170e-08  4.729891018710e-09  6.3970e-13  6.4010e-13
gfc    24   22  3.983844848810e-09 -3.931290556210e-09  6.0290e-13  6.0080e-13
gfc    25   22 -1.413131702480e-08  3.863904248700e-09  3.6860e-13  3.6870e-13
gfc    26   22  1.037705218900e-08  7.071272715870e-09  5.8620e-13  5.8650e-13
gfc    27   22 -5.818407922750e-09  2.889106604780e-09  4.4050e-13  4.4170e-13
gfc    28   22 -2.236081345490e-09 -7.312154656250e-09  5.0240e-13  5.0210e-13
gfc    29   22  1.171282382830e-08 -1.238233191400e-09  4.7640e-13  4.7730e-13
gfc    30   22 -5.246814735890e-09 -8.711865187770e-09  4.3800e-13  4.3770e-13
gfc    31   22 -9.892763952540e-09 -1.123518691750e-08  4.6220e-13  4.6290e-13
gfc    32   22 -1.227915313980e-08 -2.367345165280e-09  4.0690e-13  4.0690e-13
gfc    33   22 -9.407615521230e-09 -1.534336150470e-08  4.2970e-13  4.3040e-13
gfc    34   22 -3.168321563110e-09  3.665898790380e-09  4.0340e-13  4.0330e-13
gfc    35   22  6.505241397360e-09  5.946239348590e-09  4.0240e-13  4.0320e-13
gfc    36   22  3.175913793100e-09  1.163695295670e-09  4.1820e-13  4.1780e-13
gfc    37   22  6.648617904770e-09  5.504463031670e-10  3.9450e-13  3.9520e-13
gfc    38   22  1.183577650490e-09  7.610827048830e-09  4.4460e-13  4.4430e-13
gfc    39   22 -6.368181528350e-09 -1.000993229860e-09  4.0940e-13  4.1030e-13
gfc    40   22 -1.357638049940e-08 -1.575895002920e-08  4.7890e-13  4.7930e-13
gfc    41   22 -1.014548704210e-08 -2.380909526210e-09  4.4370e-13  4.4510e-13
gfc    42   22  9.976473606710e-10 -3.484687972990e-09  5.1900e-13  5.2070e-13
gfc    43   22  5.513484977260e-09 -2.248265587970e-09  4.9050e-13  4.9310e-13
gfc    44   22  5.340003363770e-09  1.307588903110e-09  5.6430e-13  5.6750e-13
gfc    45   22  3.151898953170e-09  4.528521581810e-09  5.4490e-13  5.4900e-13
gfc    46   22  6.900356774130e-09  1.550910293910e-09  6.1400e-13  6.1830e-13
gfc    47   22 -7.643089425320e-09 -4.988930036400e-10  6.0390e-13  6.0870e-13
gfc    48   22 -6.687772220520e-09  2.801350903870e-09  6.6820e-13  6.7340e-13
gfc    49   22 -6.684540998080e-11  3.809012024040e-09  6.6540e-13  6.7120e-13
gfc    50   22  1.089954408110e-09 -5.701895337760e-10  7.2650e-13  7.3280e-13
gfc    51   22 -3.658117190900e-09 -2.407037813990e-09  7.2940e-13  7.3580e-13
gfc    52   22 -3.306164239040e-09  3.640464430500e-09  7.8970e-13  7.9610e-13
gfc    53   22  6.901494734450e-11  5.690571345970e-09  7.9610e-13  8.0190e-13
gfc    54   22 -3.111777966450e-09  3.581359126980e-09  8.5860e-13  8.6400e-13
gfc    55   22  4.035608091260e-09 -2.390983756290e-09  8.6620e-13  8.7070e-13
gfc    56   22  1.678373102970e-09 -1.155128711270e-10  9.3340e-13  9.3740e-13
gfc    57   22  2.456063867930e-09  3.653001225460e-10  9.4070e-13  9.4360e-13
gfc    58   22  3.021873950020e-09 -2.650953858340e-09  1.0150e-12  1.0170e-12
gfc    59   22  2.216950848600e-09 -4.167347780510e-09  1.0210e-12  1.0220e-12
gfc    60   22  2.890268719450e-09  3.939092970920e-09  1.1040e-12  1.1050e-12
gfc    61   22  1.368171979790e-09  2.364495725080e-09  1.1090e-12  1.1080e-12
gfc    62   22 -2.865367783600e-10 -1.184476799600e-09  1.2040e-12  1.2020e-12
gfc    63   22 -1.369088174380e-09 -9.240474171460e-10  1.2070e-12  1.2030e-12
gfc    64   22  1.380338512020e-09  1.588494544000e-09  1.3140e-12  1.3100e-12
gfc    65   22  3.123242474820e-09 -3.225700542710e-10  1.3170e-12  1.3110e-12
gfc    66   22  2.823204595250e-09  2.409083626680e-09  1.4380e-12  1.4320e-12
gfc    67   22 -2.664611881850e-09  5.046881744320e-09  1.4420e-12  1.4350e-12
gfc    68   22 -4.227953099500e-09 -2.615223590010e-09  1.5790e-12  1.5700e-12
gfc    69   22 -3.283914634000e-09 -1.817708474110e-09  1.5860e-12  1.5780e-12
gfc    70   22 -1.639695431160e-09 -1.705573697190e-09  1.7380e-12  1.7290e-12
gfc    71   22  7.518897787850e-11  3.791993078800e-09  1.7520e-12  1.7430e-12
gfc    72   22  3.975932342090e-09  9.230216302740e-10  1.9200e-12  1.9100e-12
gfc    73   22  2.221402562490e-09 -1.140714076700e-09  1.9450e-12  1.9360e-12
gfc    74   22  1.410572849050e-10  9.931550734260e-10  2.1300e-12  2.1190e-12
gfc    75   22 -1.926967902940e-09  7.411811248960e-10  2.1670e-12  2.1580e-12
gfc    76   22 -6.745985564030e-10 -9.649375908970e-10  2.3720e-12  2.3610e-12
gfc    77   22 -1.863842632180e-09 -2.110464110470e-09  2.4280e-12  2.4210e-12
gfc    78   22  2.587027008600e-09  5.461012166670e-10  2.6500e-12  2.6400e-12
gfc    79   22  1.518594764960e-09 -1.917330777490e-09  2.7300e-12  2.7220e-12
gfc    80   22  2.194108972330e-09 -1.770736689770e-09  2.9720e-12  2.9620e-12
gfc    81   22  1.362469962350e-09  3.600984487110e-10  3.0790e-12  3.0740e-12
gfc    82   22  6.851222979560e-10  2.808767457460e-09  3.3460e-12  3.3370e-12
gfc    83   22 -3.624260891700e-09 -9.280656842930e-10  3.4890e-12  3.4800e-12
gfc    84   22  4.055450701770e-10  7.653610122530e-10  3.7800e-12  3.7700e-12
gfc    85   22  2.299878261130e-09  2.487458405390e-09  3.9590e-12  3.9520e-12
gfc    86   22  3.260739580480e-09  1.515779825970e-09  4.2790e-12  4.2690e-12
gfc    87   22 -5.584703265340e-10 -2.139624873700e-09  4.5020e-12  4.4940e-12
gfc    88   22 -3.076749948300e-09 -1.733803311610e-09  4.8560e-12  4.8470e-12
gfc    89   22  1.190595508760e-09  1.273788191880e-09  5.1310e-12  5.1230e-12
gfc    90   22 -5.874608403250e-10 -2.484229405850e-10  5.5240e-12  5.5170e-12
gfc    91   22  1.294872641290e-09 -1.119992156230e-09  5.8570e-12  5.8490e-12
gfc    92   22  1.308880329430e-09 -2.688427168510e-09  6.3010e-12  6.2930e-12
gfc    93   22  1.041359948330e-09  2.561003785460e-09  6.7030e-12  6.6950e-12
gfc    94   22 -8.264457739700e-10  1.146886678020e-09  7.1990e-12  7.1910e-12
gfc    95   22 -8.275004676580e-10  2.981971153040e-09  7.6080e-12  7.5960e-12
gfc    96   22 -4.802722870360e-10 -1.032128844870e-10  7.9100e-12  7.9050e-12
gfc    23   23  3.063857353890e-09 -1.204562957500e-08  4.3520e-13  4.3610e-13
gfc    24   23 -6.194391601740e-09 -8.830547680700e-09  7.6490e-13  7.6700e-13
gfc    25   23  8.579376959520e-09 -1.263290249120e-08  6.2600e-13  6.2740e-13
gfc    26   23  1.023167254130e-09  1.072206111170e-08  4.0250e-13  4.0430e-13
gfc    27   23 -5.320766738830e-09 -1.159175272740e-08  5.6480e-13  5.6730e-13
gfc    28   23  6.886395506450e-09  2.668380770730e-09  4.5250e-13  4.5390e-13
gfc    29   23 -1.909538078060e-09  2.216602471270e-09  4.6550e-13  4.6680e-13
gfc    30   23  5.395194930780e-09 -1.097419124790e-08  5.1930e-13  5.2050e-13
gfc    31   23  8.065478056040e-09  4.303705200010e-09  4.3130e-13  4.3170e-13
gfc    32   23  7.666789080660e-09 -2.505248765250e-09  5.4040e-13  5.4200e-13
gfc    33   23 -3.410621242280e-10 -1.052668110490e-08  4.4930e-13  4.5000e-13
gfc    34   23 -1.001242019590e-09 -1.230689002790e-08  5.3540e-13  5.3780e-13
gfc    35   23 -8.495608815140e-09 -2.436245635340e-09  4.8370e-13  4.8530e-13
gfc    36   23  8.054751148890e-11  2.748115086090e-09  5.2230e-13  5.2500e-13
gfc    37   23 -1.202662752190e-09  3.858158446700e-09  5.1540e-13  5.1740e-13
gfc    38   23 -1.537607437100e-09  5.870228946890e-09  5.1180e-13  5.1450e-13
gfc    39   23 -2.811937105080e-09  5.762657164250e-09  5.3950e-13  5.4170e-13
gfc    40   23 -2.500488899120e-11 -1.292130035040e-08  5.1000e-13  5.1220e-13
gfc    41   23  4.923055940010e-10 -1.398201530660e-08  5.5750e-13  5.6000e-13
gfc    42   23 -4.309977302100e-09 -4.655444124920e-09  5.1880e-13  5.2040e-13
gfc    43   23 -7.826964134030e-12 -6.280355683420e-09  5.7290e-13  5.7500e-13
gfc    44   23  1.460205930030e-09  8.285328414170e-09  5.3840e-13  5.3940e-13
gfc    45   23  2.852934724640e-09  4.144324925550e-09  5.8960e-13  5.9100e-13
gfc    46   23  2.896018701820e-09  3.449648900910e-09  5.6820e-13  5.6920e-13
gfc    47   23  3.246421708280e-09  6.665788204000e-10  6.1060e-13  6.1170e-13
gfc    48   23 -2.374954954880e-09 -3.572135433770e-10  6.0760e-13  6.0850e-13
gfc    49   23  2.099450263880e-09 -1.164251495270e-10  6.3930e-13  6.4060e-13
gfc    50   23 -1.968923593360e-09 -5.446167219420e-09  6.5610e-13  6.5740e-13
gfc    51   23 -1.756556995070e-09  1.718331335480e-09  6.7900e-13  6.7970e-13
gfc    52   23  5.250796984490e-09  1.238246091540e-09  7.1410e-13  7.1520e-13
gfc    53   23  4.355938823360e-09 -5.325775651400e-09  7.3080e-13  7.3110e-13
gfc    54   23 -1.337984439270e-10 -1.680355676570e-09  7.8110e-13  7.8240e-13
gfc    55   23  1.640721395650e-09  5.856443079310e-09  7.9640e-13  7.9660e-13
gfc    56   23  2.141775033450e-09  4.318711246990e-09  8.5830e-13  8.5990e-13
gfc    57   23 -2.118256203880e-09 -9.107368674480e-10  8.7650e-13  8.7670e-13
gfc    58   23 -2.549578931510e-10  2.609625780930e-09  9.4680e-13  9.4820e-13
gfc    59   23  4.402992509980e-09  3.597463514410e-09  9.7220e-13  9.7190e-13
gfc    60   23  6.345900721360e-09 -2.731306750670e-09  1.0480e-12  1.0480e-12
gfc    61   23 -4.649158142150e-09 -9.646297003820e-10  1.0840e-12  1.0820e-12
gfc    62   23 -3.789042833260e-09 -2.046388249080e-10  1.1630e-12  1.1610e-12
gfc    63   23  6.456578681020e-11  6.089198288880e-10  1.2130e-12  1.2100e-12
gfc    64   23 -3.590331215800e-09  1.142997804560e-11  1.2920e-12  1.2900e-12
gfc    65   23  1.470744044560e-09  3.995434232650e-09  1.3590e-12  1.3550e-12
gfc    66   23  2.507261522070e-09  4.042111528810e-09  1.4390e-12  1.4360e-12
gfc    67   23  2.845108048970e-09 -1.046822607350e-09  1.5230e-12  1.5200e-12
gfc    68   23 -2.996961565760e-09  5.425892822540e-10  1.6050e-12  1.6030e-12
gfc    69   23 -1.076248732540e-09  1.416634230290e-09  1.7090e-12  1.7070e-12
gfc    70   23  1.439325459200e-09 -3.561793132860e-10  1.7940e-12  1.7910e-12
gfc    71   23 -1.519719420200e-09 -4.002307732240e-09  1.9200e-12  1.9160e-12
gfc    72   23 -6.304528037070e-10 -2.354943840100e-09  2.0080e-12  2.0040e-12
gfc    73   23  2.334000355650e-09  5.967383923640e-10  2.1540e-12  2.1510e-12
gfc    74   23  1.345702960560e-09  2.021387043190e-09  2.2480e-12  2.2450e-12
gfc    75   23 -5.159590555740e-10  9.910194062950e-10  2.4190e-12  2.4150e-12
gfc    76   23 -9.252960291840e-10 -1.875395135160e-09  2.5200e-12  2.5190e-12
gfc    77   23  3.281990620930e-09 -4.693135100810e-09  2.7130e-12  2.7130e-12
gfc    78   23  2.410999867900e-11 -4.615518793150e-09  2.8280e-12  2.8300e-12
gfc    79   23 -1.709082850040e-09  2.451195918140e-09  3.0460e-12  3.0480e-12
gfc    80   23 -6.450109367300e-10  4.037796484290e-09  3.1790e-12  3.1810e-12
gfc    81   23  1.853091059940e-09  2.048186952090e-09  3.4200e-12  3.4220e-12
gfc    82   23  2.926217868250e-09  3.419173000150e-11  3.5740e-12  3.5790e-12
gfc    83   23 -1.951328870540e-09 -2.899616097430e-09  3.8390e-12  3.8460e-12
gfc    84   23 -1.385442043750e-09 -2.552560324110e-09  4.0230e-12  4.0300e-12
gfc    85   23 -4.989124592530e-10 -1.943694342800e-09  4.3160e-12  4.3240e-12
gfc    86   23  9.536737034150e-10  2.652830048500e-10  4.5330e-12  4.5450e-12
gfc    87   23  2.027366242260e-09 -1.344639856950e-09  4.8550e-12  4.8660e-12
gfc    88   23  2.550246713060e-09  1.268925994590e-09  5.1140e-12  5.1280e-12
gfc    89   23 -1.620990547070e-09  7.166381833260e-10  5.4650e-12  5.4810e-12
gfc    90   23 -1.378725876070e-09  2.383341122790e-09  5.7780e-12  5.7930e-12
gfc    91   23  9.170519682610e-10 -5.113839381660e-10  6.1720e-12  6.1860e-12
gfc    92   23  1.650191041570e-09 -9.443362890600e-10  6.5420e-12  6.5590e-12
gfc    93   23 -8.689770033630e-10 -2.018651415920e-09  7.0000e-12  7.0170e-12
gfc    94   23 -2.139080222480e-09  3.477879535510e-10  7.4430e-12  7.4620e-12
gfc    95   23 -1.626785201050e-09 -4.795983856350e-10  8.0070e-12  8.0300e-12
gfc    96   23 -4.749090960240e-10 -2.751654384430e-10  8.2510e-12  8.2580e-12
gfc    24   24  1.266209592830e-08 -3.685125967220e-09  4.8630e-13  4.8780e-13
gfc    25   24  4.237235513780e-09 -8.395985017040e-09  7.1450e-13  7.1430e-13
gfc    26   24  9.029368491760e-09  1.478203302000e-08  6.6310e-13  6.6560e-13
gfc    27   24  3.827066078770e-10 -2.242440995130e-09  4.0910e-13  4.0880e-13
gfc    28   24  1.106022557660e-08 -1.388449887420e-08  6.3130e-13  6.3070e-13
gfc    29   24  3.075318999500e-10 -2.237367873270e-09  4.9880e-13  4.9750e-13
gfc    30   24 -2.737856955660e-09 -2.583745497510e-09  5.3570e-13  5.3650e-13
gfc    31   24 -2.890825500800e-09 -3.717173894630e-09  5.4230e-13  5.4200e-13
gfc    32   24 -3.750277550890e-09  1.397055116210e-10  4.7880e-13  4.7980e-13
gfc    33   24  1.110527618600e-08 -9.149820579000e-09  5.2620e-13  5.2630e-13
gfc    34   24  8.037109895570e-09  3.615589250110e-09  4.6490e-13  4.6640e-13
gfc    35   24  2.794765659900e-09  5.311419101160e-09  4.8820e-13  4.8870e-13
gfc    36   24  1.447120897980e-09 -4.656693520290e-09  4.7700e-13  4.7900e-13
gfc    37   24 -8.766144856020e-09 -9.413388644540e-09  4.5700e-13  4.5740e-13
gfc    38   24 -1.344386484000e-08  1.644544407670e-09  5.0140e-13  5.0310e-13
gfc    39   24 -9.770316198990e-09  7.997869183100e-09  4.4970e-13  4.4990e-13
gfc    40   24  4.238939746030e-09  3.113699987240e-09  5.3190e-13  5.3280e-13
gfc    41   24  6.435635696760e-09 -2.111667951120e-09  4.7070e-13  4.7030e-13
gfc    42   24  4.662099653630e-09  1.333156339840e-09  5.6710e-13  5.6690e-13
gfc    43   24  4.741664944580e-09 -1.970290323190e-09  5.1440e-13  5.1320e-13
gfc    44   24 -1.799652389160e-10 -8.111181755180e-09  6.0700e-13  6.0530e-13
gfc    45   24 -1.062888793900e-08  4.545460160800e-09  5.7220e-13  5.6970e-13
gfc    46   24 -3.397382482910e-09  6.156414385910e-10  6.5230e-13  6.4890e-13
gfc    47   24 -5.823210372020e-10 -1.498197560640e-09  6.3810e-13  6.3370e-13
gfc    48   24 -4.819575635510e-09 -1.062173328500e-09  7.0280e-13  6.9790e-13
gfc    49   24  3.837506476180e-09  1.264828489940e-09  7.0680e-13  7.0120e-13
gfc    50   24  9.308728093650e-09 -6.826992012720e-10  7.5870e-13  7.5310e-13
gfc    51   24  2.757298108500e-09 -6.344451052150e-09  7.7680e-13  7.7030e-13
gfc    52   24  1.226779004920e-10  1.675206068590e-10  8.2070e-13  8.1470e-13
gfc    53   24 -5.070200415750e-09  6.057975194430e-09  8.4760e-13  8.4110e-13
gfc    54   24  3.628165238210e-09  4.073468954160e-09  8.8860e-13  8.8290e-13
gfc    55   24  6.709074463490e-09  3.759549669840e-09  9.1930e-13  9.1340e-13
gfc    56   24  1.129431517120e-09  5.151476018040e-11  9.6340e-13  9.5830e-13
gfc    57   24 -2.585966275800e-09 -2.539736755580e-09  9.9300e-13  9.8820e-13
gfc    58   24 -3.134908194140e-09 -1.951070547020e-09  1.0450e-12  1.0420e-12
gfc    59   24  7.939206866140e-10 -6.745539288610e-11  1.0700e-12  1.0680e-12
gfc    60   24 -2.137615806360e-09  1.087677759280e-09  1.1370e-12  1.1350e-12
gfc    61   24  2.940685429470e-09  3.548380181080e-09  1.1540e-12  1.1530e-12
gfc    62   24  5.233060373930e-09  7.906260292490e-10  1.2380e-12  1.2380e-12
gfc    63   24 -2.668900481050e-10 -2.915909724580e-09  1.2470e-12  1.2470e-12
gfc    64   24 -3.390763572050e-09 -2.896699247620e-09  1.3510e-12  1.3530e-12
gfc    65   24 -1.409099242370e-09  1.789772160830e-10  1.3510e-12  1.3520e-12
gfc    66   24  8.378565853730e-10  3.114212882620e-10  1.4790e-12  1.4810e-12
gfc    67   24  1.027660669430e-09 -2.383764870680e-09  1.4700e-12  1.4720e-12
gfc    68   24  2.877172345300e-09  4.679711733250e-10  1.6230e-12  1.6270e-12
gfc    69   24  1.692268944800e-09  2.481590049200e-09  1.6080e-12  1.6100e-12
gfc    70   24 -6.930183477720e-10  2.041735280970e-09  1.7880e-12  1.7930e-12
gfc    71   24 -3.547268795740e-10  1.508893653430e-10  1.7700e-12  1.7730e-12
gfc    72   24 -1.509780018620e-09 -1.498761104460e-09  1.9760e-12  1.9820e-12
gfc    73   24  2.861679357070e-09 -1.590869588230e-09  1.9610e-12  1.9630e-12
gfc    74   24 -9.097997776980e-10  1.073886637110e-09  2.1930e-12  2.2000e-12
gfc    75   24 -2.091190637510e-09  4.984956360680e-10  2.1840e-12  2.1870e-12
gfc    76   24  7.900956933360e-10  2.073237464790e-09  2.4430e-12  2.4500e-12
gfc    77   24  1.187274003950e-09  2.187600740660e-09  2.4460e-12  2.4480e-12
gfc    78   24  9.994045869590e-10  1.726030151540e-09  2.7290e-12  2.7370e-12
gfc    79   24  8.519345092230e-10 -1.500592764910e-09  2.7520e-12  2.7550e-12
gfc    80   24  3.531718279710e-09 -2.906916505940e-09  3.0610e-12  3.0680e-12
gfc    81   24 -9.881084710730e-11 -1.160493149650e-09  3.1090e-12  3.1130e-12
gfc    82   24 -1.304483612680e-09  5.589780844330e-11  3.4420e-12  3.4520e-12
gfc    83   24 -1.319481808000e-09  1.107781496080e-09  3.5250e-12  3.5270e-12
gfc    84   24 -4.051529438330e-10  7.331592082510e-10  3.8850e-12  3.8940e-12
gfc    85   24  2.021983686050e-09  2.679030568350e-09  4.0070e-12  4.0090e-12
gfc    86   24  3.135609039390e-09 -5.737090582540e-10  4.3930e-12  4.4020e-12
gfc    87   24  1.325786435230e-09 -1.413999268560e-09  4.5630e-12  4.5650e-12
gfc    88   24 -2.244595431710e-09 -2.641713429130e-09  4.9790e-12  4.9890e-12
gfc    89   24 -3.145401896560e-09  2.679219038570e-09  5.2030e-12  5.2060e-12
gfc    90   24 -2.161311313740e-10 -2.795187410720e-10  5.6510e-12  5.6610e-12
gfc    91   24  1.299754485930e-10 -8.655218811620e-10  5.9350e-12  5.9390e-12
gfc    92   24 -1.166737762250e-09 -1.707486457950e-09  6.4280e-12  6.4380e-12
gfc    93   24 -9.737942980660e-10 -9.727820137360e-10  6.7850e-12  6.7910e-12
gfc    94   24 -5.071431278310e-10 -2.459986931200e-10  7.3310e-12  7.3410e-12
gfc    95   24  6.537324750740e-11  9.672251174840e-10  7.7220e-12  7.7350e-12
gfc    96   24 -9.463450850210e-10  9.830989488540e-10  8.0890e-12  8.1050e-12
gfc    25   25  1.048779548950e-08  4.947086677900e-09  4.7310e-13  4.7300e-13
gfc    26   25  3.776497613760e-09 -5.773485574150e-10  8.5710e-13  8.5730e-13
gfc    27   25  1.209014145630e-08  6.011157320140e-09  7.0700e-13  7.0770e-13
gfc    28   25  7.369945413060e-09 -1.745047905200e-08  4.5180e-13  4.5190e-13
gfc    29   25  5.789305270750e-09  8.743024112140e-09  6.3090e-13  6.2910e-13
gfc    30   25  3.078427359030e-09 -1.571806329800e-08  5.1470e-13  5.1280e-13
gfc    31   25 -1.664050991640e-08 -1.765124910640e-09  5.0800e-13  5.0770e-13
gfc    32   25 -1.933136949710e-08 -5.800922777820e-09  5.9470e-13  5.9480e-13
gfc    33   25  5.084556428250e-09 -1.062345152380e-08  4.7350e-13  4.7400e-13
gfc    34   25  8.479191734710e-09 -1.016760991710e-08  6.2230e-13  6.2380e-13
gfc    35   25  7.280126153330e-09  1.743521537320e-09  5.0880e-13  5.0960e-13
gfc    36   25  4.852113176320e-09  1.617993324980e-08  6.2020e-13  6.2230e-13
gfc    37   25  6.676067420590e-09 -2.730616555680e-09  5.6220e-13  5.6310e-13
gfc    38   25 -3.686828742120e-09 -3.108744690350e-09  6.0840e-13  6.1070e-13
gfc    39   25 -5.666603602220e-09 -5.531993565250e-09  6.0780e-13  6.0870e-13
gfc    40   25  7.521398093740e-10 -3.521177426960e-09  5.9920e-13  6.0120e-13
gfc    41   25  1.443784045130e-10  2.839822362330e-09  6.4030e-13  6.4070e-13
gfc    42   25 -4.080724781530e-09  4.314522436050e-09  5.9920e-13  6.0060e-13
gfc    43   25  1.409266531420e-09  3.242860773750e-09  6.6220e-13  6.6190e-13
gfc    44   25  4.191413388150e-09  1.181617573470e-10  6.1050e-13  6.1170e-13
gfc    45   25  8.845167409980e-09 -3.902970708540e-09  6.7770e-13  6.7740e-13
gfc    46   25  3.836779679590e-09 -7.269160087500e-09  6.3360e-13  6.3440e-13
gfc    47   25 -2.185129820460e-09 -9.121149253290e-09  6.9260e-13  6.9280e-13
gfc    48   25 -3.900400080040e-09  1.766357616700e-09  6.6830e-13  6.6880e-13
gfc    49   25 -5.248024008800e-09  5.773083018950e-09  7.1230e-13  7.1270e-13
gfc    50   25  4.769768129540e-09  2.617486571660e-09  7.1380e-13  7.1420e-13
gfc    51   25  7.053471659670e-09 -1.754238282580e-09  7.4090e-13  7.4180e-13
gfc    52   25  3.296832684400e-09 -2.733006434940e-09  7.7010e-13  7.7030e-13
gfc    53   25 -4.038857137000e-10 -6.104818675840e-09  7.8300e-13  7.8400e-13
gfc    54   25 -3.791466788300e-09 -2.041683421170e-09  8.3720e-13  8.3780e-13
gfc    55   25 -4.866736818880e-09  2.131102143590e-09  8.4110e-13  8.4250e-13
gfc    56   25 -1.602339236010e-09  3.083328272960e-09  9.1560e-13  9.1670e-13
gfc    57   25  6.601026892640e-09 -2.691139115000e-09  9.1680e-13  9.1860e-13
gfc    58   25  2.310857331120e-09 -2.577515806370e-09  1.0060e-12  1.0080e-12
gfc    59   25  1.976133200130e-09 -2.023389403010e-09  1.0110e-12  1.0130e-12
gfc    60   25  1.981399454510e-09 -2.101555333500e-10  1.1100e-12  1.1130e-12
gfc    61   25  3.532016939200e-10 -2.323384400230e-09  1.1250e-12  1.1280e-12
gfc    62   25 -2.311374596970e-09 -3.491654657890e-10  1.2290e-12  1.2340e-12
gfc    63   25 -1.641053323760e-09  4.331239751660e-09  1.2580e-12  1.2630e-12
gfc    64   25  1.279149500650e-09 -3.055684298980e-11  1.3640e-12  1.3710e-12
gfc    65   25  6.048828834350e-10 -1.754815128980e-09  1.4120e-12  1.4170e-12
gfc    66   25  1.988181751720e-09 -9.576093485410e-10  1.5170e-12  1.5260e-12
gfc    67   25  4.167932672620e-09  4.964999674560e-10  1.5860e-12  1.5940e-12
gfc    68   25 -3.949600458220e-10  2.779264895150e-09  1.6900e-12  1.7020e-12
gfc    69   25 -1.328255579510e-09 -2.551638895390e-10  1.7820e-12  1.7930e-12
gfc    70   25 -9.855597257680e-10 -1.259208762260e-09  1.8880e-12  1.9000e-12
gfc    71   25 -1.738508902530e-10 -1.199573593450e-09  2.0040e-12  2.0150e-12
gfc    72   25  1.082548730040e-09 -1.210479503630e-09  2.1090e-12  2.1260e-12
gfc    73   25 -1.556458743540e-09 -7.197777972760e-10  2.2510e-12  2.2650e-12
gfc    74   25 -7.306036656350e-10  1.221372570740e-09  2.3630e-12  2.3800e-12
gfc    75   25 -6.188299486260e-10  6.127736873150e-11  2.5300e-12  2.5440e-12
gfc    76   25  4.269120660670e-09 -1.421574962230e-09  2.6440e-12  2.6650e-12
gfc    77   25  9.460914198440e-10  1.303752814830e-09  2.8380e-12  2.8570e-12
gfc    78   25 -1.397603991710e-09  1.893454895990e-09  2.9650e-12  2.9880e-12
gfc    79   25 -2.518015992940e-09  1.025408457680e-10  3.1840e-12  3.2040e-12
gfc    80   25 -6.853555136510e-10 -6.183232483470e-10  3.3250e-12  3.3470e-12
gfc    81   25  2.982380492730e-09 -6.388177174520e-10  3.5700e-12  3.5880e-12
gfc    82   25  3.864165025450e-09 -1.767058291570e-09  3.7310e-12  3.7550e-12
gfc    83   25  1.608491801570e-09 -1.333935625730e-09  4.0020e-12  4.0220e-12
gfc    84   25 -1.674966635760e-09 -6.777211277960e-11  4.1920e-12  4.2190e-12
gfc    85   25 -2.083615200360e-09  1.109896126980e-09  4.4880e-12  4.5100e-12
gfc    86   25  1.318145845680e-09 -1.265923829320e-11  4.7110e-12  4.7370e-12
gfc    87   25  9.950773985290e-10  5.599926385300e-11  5.0310e-12  5.0560e-12
gfc    88   25 -2.684943413540e-10  1.612295505490e-09  5.2950e-12  5.3240e-12
gfc    89   25 -1.917087574830e-09 -2.522773365250e-09  5.6450e-12  5.6700e-12
gfc    90   25 -7.765608031230e-10 -3.999940644190e-09  5.9620e-12  5.9870e-12
gfc    91   25  1.733012664870e-09 -6.690212820130e-10  6.3460e-12  6.3680e-12
gfc    92   25  1.217401228960e-09  1.521417560800e-09  6.7230e-12  6.7450e-12
gfc    93   25 -9.795159377490e-10  5.521600626100e-11  7.1690e-12  7.1860e-12
gfc    94   25 -7.991712362220e-10  1.362625487130e-09  7.6200e-12  7.6390e-12
gfc    95   25 -2.213782498250e-10  2.052210111680e-09  8.1980e-12  8.2210e-12
gfc    96   25 -7.950616255220e-11  3.153461606460e-10  8.4400e-12  8.4570e-12
gfc    26   26  6.636693715030e-10  2.080297416220e-09  5.2170e-13  5.2060e-13
gfc    27   26 -6.830989979610e-09 -2.389907873350e-09  7.9690e-13  7.9780e-13
gfc    28   26  1.206995867070e-08  3.828501174270e-09  7.4140e-13  7.3850e-13
gfc    29   26  7.861111468100e-09 -6.809467383740e-09  4.5520e-13  4.5510e-13
gfc    30   26  1.357670785410e-09  1.255470887470e-08  6.8570e-13  6.8670e-13
gfc    31   26 -1.285144449740e-08  1.779581999790e-09  5.6250e-13  5.6350e-13
gfc    32   26  5.367247361880e-09 -3.830668032070e-09  5.7590e-13  5.7650e-13
gfc    33   26  1.030845024860e-08  4.575097805870e-09  6.1520e-13  6.1500e-13
gfc    34   26  3.613815341870e-09 -1.310232455270e-08  5.2780e-13  5.2710e-13
gfc    35   26 -4.421925044840e-09  4.433721486650e-09  5.9660e-13  5.9620e-13
gfc    36   26  4.061875219150e-09  9.865879903530e-09  5.3480e-13  5.3290e-13
gfc    37   26  5.147769638190e-09  1.095247376190e-08  5.5270e-13  5.5130e-13
gfc    38   26 -2.064925242280e-09  5.399834397040e-09  5.6550e-13  5.6260e-13
gfc    39   26 -3.708863890700e-09  7.811221750460e-09  5.1730e-13  5.1610e-13
gfc    40   26  7.208495667280e-09 -4.626726847800e-09  6.0050e-13  5.9800e-13
gfc    41   26  6.137062084050e-09 -8.230238517270e-09  5.1150e-13  5.1050e-13
gfc    42   26 -2.511126930540e-09 -6.360687240690e-09  6.3440e-13  6.3300e-13
gfc    43   26 -3.896794671290e-09  3.160611504590e-09  5.3940e-13  5.3900e-13
gfc    44   26 -4.187745893820e-09  1.030087001070e-09  6.6850e-13  6.6860e-13
gfc    45   26 -1.355467929470e-09  6.228070630680e-09  5.9310e-13  5.9380e-13
gfc    46   26  4.264486461510e-09  1.171652241630e-08  7.0520e-13  7.0660e-13
gfc    47   26  8.265629240030e-09  1.329337533520e-09  6.6170e-13  6.6320e-13
gfc    48   26 -6.614356844870e-10 -6.692055211590e-09  7.4720e-13  7.4950e-13
gfc    49   26 -8.387408673670e-09 -1.389314868230e-09  7.3720e-13  7.4010e-13
gfc    50   26 -8.761831358450e-09 -1.904680716740e-09  7.9630e-13  7.9910e-13
gfc    51   26 -1.306727048440e-09 -3.955343613790e-09  8.1520e-13  8.1870e-13
gfc    52   26 -5.575473927780e-09 -2.769452289890e-09  8.5320e-13  8.5610e-13
gfc    53   26 -7.046258574730e-10  2.123188854600e-09  8.9320e-13  8.9690e-13
gfc    54   26  4.462580770310e-09 -2.941083632060e-09  9.1930e-13  9.2170e-13
gfc    55   26 -1.034020569570e-09 -2.098330150690e-09  9.7150e-13  9.7420e-13
gfc    56   26  2.193927746810e-09 -4.561509008650e-09  9.9510e-13  9.9600e-13
gfc    57   26 -1.862811544930e-09 -4.795047268630e-09  1.0510e-12  1.0510e-12
gfc    58   26 -1.786252957060e-09 -1.032021279640e-10  1.0810e-12  1.0810e-12
gfc    59   26  8.383150448670e-10  9.943359397570e-09  1.1310e-12  1.1310e-12
gfc    60   26  4.027189816070e-09  4.300008371600e-09  1.1770e-12  1.1750e-12
gfc    61   26  7.183226671640e-10 -5.484169336640e-09  1.2150e-12  1.2140e-12
gfc    62   26 -2.725130859440e-09 -4.202490210720e-10  1.2860e-12  1.2820e-12
gfc    63   26 -1.201025006410e-09 -2.528520487680e-09  1.3070e-12  1.3030e-12
gfc    64   26 -1.191884308860e-09 -2.180285214240e-09  1.4080e-12  1.4020e-12
gfc    65   26 -2.338449569010e-09 -1.674043534000e-09  1.4080e-12  1.4030e-12
gfc    66   26  2.787931067310e-09  3.485512510760e-10  1.5440e-12  1.5380e-12
gfc    67   26  4.150744398500e-09  5.291557684510e-10  1.5220e-12  1.5190e-12
gfc    68   26 -1.910566463160e-09  5.011388800070e-10  1.6980e-12  1.6920e-12
gfc    69   26 -5.452546212610e-09  2.723581495950e-09  1.6560e-12  1.6520e-12
gfc    70   26 -2.256530182360e-09  1.400407303270e-09  1.8730e-12  1.8660e-12
gfc    71   26  1.922097302050e-09 -2.951705928600e-09  1.8120e-12  1.8100e-12
gfc    72   26  3.940541788770e-09 -4.894980934070e-09  2.0710e-12  2.0650e-12
gfc    73   26  1.407810167760e-09 -2.146123772270e-09  2.0000e-12  1.9970e-12
gfc    74   26 -2.416050062470e-09 -3.105096295830e-09  2.2970e-12  2.2910e-12
gfc    75   26 -2.351369771520e-09 -6.350381700780e-10  2.2210e-12  2.2190e-12
gfc    76   26  1.331602578100e-09  3.213113552220e-09  2.5580e-12  2.5530e-12
gfc    77   26  1.314155049220e-09  1.703905173090e-09  2.4830e-12  2.4830e-12
gfc    78   26 -5.982329179030e-10 -2.879696348890e-09  2.8570e-12  2.8510e-12
gfc    79   26  9.079335032220e-10 -2.864116618870e-09  2.7960e-12  2.7930e-12
gfc    80   26  6.237232063920e-10 -2.686051361830e-11  3.2000e-12  3.1950e-12
gfc    81   26 -5.877509299520e-10  9.325517223850e-10  3.1600e-12  3.1580e-12
gfc    82   26 -2.625199443740e-09  4.002685819750e-10  3.5900e-12  3.5830e-12
gfc    83   26  1.852262746990e-09  3.756476541440e-10  3.5840e-12  3.5800e-12
gfc    84   26  3.187491805310e-10 -2.009042065200e-09  4.0420e-12  4.0340e-12
gfc    85   26  8.224075572570e-10 -1.758346764290e-09  4.0770e-12  4.0740e-12
gfc    86   26  4.374472938250e-10 -2.840817157630e-10  4.5620e-12  4.5530e-12
gfc    87   26  1.228762405640e-09 -2.014374700200e-09  4.6480e-12  4.6430e-12
gfc    88   26 -1.579014616060e-09 -8.585415627790e-10  5.1540e-12  5.1460e-12
gfc    89   26 -8.613734893790e-10  2.728161707900e-10  5.2980e-12  5.2960e-12
gfc    90   26 -5.870282811030e-10  1.622387341420e-09  5.8290e-12  5.8200e-12
gfc    91   26  2.525872154640e-09 -1.963406749180e-10  6.0430e-12  6.0420e-12
gfc    92   26 -7.616389311270e-11 -4.411225790400e-10  6.6060e-12  6.6010e-12
gfc    93   26  9.785766343720e-11 -7.663207376110e-10  6.9040e-12  6.9030e-12
gfc    94   26 -3.762649753810e-10 -5.808443876370e-10  7.5100e-12  7.5050e-12
gfc    95   26 -1.204908172220e-09  1.321548387330e-09  7.8790e-12  7.8770e-12
gfc    96   26 -2.176318415430e-09  5.363345118530e-10  8.3130e-12  8.3010e-12
gfc    27   27  8.061408199000e-09  1.067718803430e-09  5.2160e-13  5.1870e-13
gfc    28   27 -8.033802538190e-09  1.209569222680e-09  9.4290e-13  9.4410e-13
gfc    29   27 -7.728405442510e-09 -7.136901624120e-10  8.0520e-13  7.9990e-13
gfc    30   27 -7.732971967150e-09  1.255668508290e-08  5.0780e-13  5.0580e-13
gfc    31   27 -1.139027074570e-09  1.103199670240e-08  7.0990e-13  7.0800e-13
gfc    32   27 -5.049853467320e-09 -6.699232942650e-09  5.7910e-13  5.8110e-13
gfc    33   27 -9.868836901800e-10  1.067351589850e-09  5.6060e-13  5.5990e-13
gfc    34   27  1.270558356210e-08 -3.973592536050e-09  6.6820e-13  6.6820e-13
gfc    35   27  1.107025628850e-08 -1.340556266390e-08  5.2470e-13  5.2420e-13
gfc    36   27 -7.619972592150e-09  9.022292253790e-09  6.9940e-13  6.9840e-13
gfc    37   27 -5.706438474370e-09  4.869495938910e-09  5.7880e-13  5.7740e-13
gfc    38   27 -2.335745399070e-09  9.002217701390e-09  7.0120e-13  6.9780e-13
gfc    39   27 -7.925593402380e-09 -2.559632423970e-09  6.5350e-13  6.5010e-13
gfc    40   27 -1.369700664990e-09  2.216156798600e-09  6.9470e-13  6.8940e-13
gfc    41   27  1.815313064640e-09 -7.506479356710e-10  7.1510e-13  7.1010e-13
gfc    42   27  6.753297811940e-09 -2.334795904020e-09  6.9190e-13  6.8610e-13
gfc    43   27  4.881795266460e-09  6.950649140920e-11  7.5630e-13  7.5160e-13
gfc    44   27  3.684763795190e-09 -2.983699208190e-09  6.9860e-13  6.9390e-13
gfc    45   27 -6.538565497300e-09  2.716232284020e-10  7.8160e-13  7.7800e-13
gfc    46   27 -2.580012406110e-09 -2.656015961000e-10  7.1680e-13  7.1340e-13
gfc    47   27 -5.847214206610e-09 -1.487246055010e-09  7.9760e-13  7.9470e-13
gfc    48   27 -8.474954455160e-09  5.272322290700e-09  7.4610e-13  7.4410e-13
gfc    49   27 -3.943801278630e-09  2.574380249190e-09  8.1150e-13  8.0930e-13
gfc    50   27  5.916841111460e-09 -3.283338650130e-09  7.8620e-13  7.8570e-13
gfc    51   27  5.196302128130e-09 -9.238085964250e-09  8.3000e-13  8.2900e-13
gfc    52   27 -3.123507414250e-10 -5.658176093980e-09  8.3710e-13  8.3790e-13
gfc    53   27 -2.860576274170e-10 -2.416883768230e-09  8.5950e-13  8.5880e-13
gfc    54   27 -5.150173833840e-10  5.105166892830e-09  8.9960e-13  9.0030e-13
gfc    55   27 -3.389991054120e-09  3.486960640840e-09  9.0530e-13  9.0520e-13
gfc    56   27  1.071978170080e-09  3.066810544930e-09  9.7400e-13  9.7480e-13
gfc    57   27  7.401515815190e-10  6.955652593390e-10  9.7140e-13  9.7180e-13
gfc    58   27 -3.874176703900e-09 -5.431463390350e-09  1.0620e-12  1.0630e-12
gfc    59   27 -3.230362187500e-09 -1.305098626340e-09  1.0600e-12  1.0610e-12
gfc    60   27 -4.256602232770e-09  2.884918438280e-09  1.1650e-12  1.1650e-12
gfc    61   27 -4.783375528190e-10  1.741293007310e-09  1.1730e-12  1.1730e-12
gfc    62   27  5.042606293160e-10  2.246243699860e-09  1.2850e-12  1.2830e-12
gfc    63   27  1.038642161050e-09  7.224455984920e-10  1.3100e-12  1.3080e-12
gfc    64   27 -5.082026567800e-11 -2.959270408390e-09  1.4250e-12  1.4200e-12
gfc    65   27 -1.038066449010e-09 -2.487538830080e-09  1.4730e-12  1.4680e-12
gfc    66   27  2.867588325140e-09 -1.439864425600e-09  1.5850e-12  1.5770e-12
gfc    67   27  1.486761729120e-09  9.432127558640e-10  1.6590e-12  1.6510e-12
gfc    68   27 -1.592067280910e-09 -1.587948623380e-10  1.7670e-12  1.7570e-12
gfc    69   27 -2.987695513540e-09 -2.604876104290e-11  1.8690e-12  1.8610e-12
gfc    70   27 -8.100652485680e-10 -6.333034888350e-10  1.9740e-12  1.9620e-12
gfc    71   27  9.606794933420e-10 -4.082367403760e-09  2.1060e-12  2.0950e-12
gfc    72   27  1.495500386830e-09 -7.804457737710e-10  2.2090e-12  2.1930e-12
gfc    73   27  1.041706172150e-09  2.493936144480e-09  2.3700e-12  2.3560e-12
gfc    74   27 -1.222982215200e-09  1.219401847410e-09  2.4760e-12  2.4540e-12
gfc    75   27 -9.003223868250e-10 -1.842296797560e-09  2.6670e-12  2.6460e-12
gfc    76   27 -1.361567072430e-09 -1.339359468110e-09  2.7750e-12  2.7500e-12
gfc    77   27 -4.177503143550e-10 -1.543677018300e-09  2.9950e-12  2.9730e-12
gfc    78   27 -1.517162808460e-09 -2.376264814620e-09  3.1110e-12  3.0830e-12
gfc    79   27 -1.438804626500e-09  6.959899906730e-11  3.3580e-12  3.3320e-12
gfc    80   27  8.309944250520e-10  2.299490333060e-09  3.4890e-12  3.4580e-12
gfc    81   27  4.225574268670e-09  1.794187867110e-09  3.7630e-12  3.7330e-12
gfc    82   27  1.031715488020e-09 -1.078943856900e-09  3.9100e-12  3.8780e-12
gfc    83   27 -2.915911326210e-09 -3.377621142550e-09  4.2060e-12  4.1750e-12
gfc    84   27 -4.333478447170e-09  6.340790387220e-10  4.3800e-12  4.3460e-12
gfc    85   27 -6.662302174640e-10  2.298431806430e-09  4.6980e-12  4.6690e-12
gfc    86   27  1.500645840050e-09  2.310008995380e-09  4.9120e-12  4.8770e-12
gfc    87   27  3.264527814590e-09  1.329485294470e-09  5.2540e-12  5.2220e-12
gfc    88   27  9.508297122560e-10  8.198063890990e-10  5.5100e-12  5.4730e-12
gfc    89   27  1.062297250870e-10 -1.849368982960e-09  5.8710e-12  5.8410e-12
gfc    90   27 -4.350728336120e-10 -4.084756614240e-10  6.1760e-12  6.1410e-12
gfc    91   27 -1.919140001430e-09  6.737168622950e-10  6.5610e-12  6.5320e-12
gfc    92   27 -1.554360018850e-09  1.255644287790e-09  6.9290e-12  6.8970e-12
gfc    93   27  1.107830760400e-09 -5.982161723140e-11  7.3660e-12  7.3400e-12
gfc    94   27  3.984800700980e-10  4.624173389990e-10  7.8160e-12  7.7860e-12
gfc    95   27 -1.030076894320e-09  4.824614562040e-10  8.4130e-12  8.3880e-12
gfc    96   27  1.535829657810e-10  1.456842443370e-10  8.6500e-12  8.6320e-12
gfc    28   28  6.813488726940e-09  6.685189014310e-09  5.6410e-13  5.6370e-13
gfc    29   28  9.534969379790e-09 -5.737541242180e-09  8.9160e-13  8.9050e-13
gfc    30   28 -5.823342769470e-09 -8.091734838900e-09  8.2950e-13  8.3060e-13
gfc    31   28  1.021293364160e-08  2.841271287160e-09  5.0790e-13  5.0820e-13
gfc    32   28  1.573847890950e-09 -5.702007585610e-09  7.5360e-13  7.5210e-13
gfc    33   28  1.525297939870e-09 -7.884565467020e-10  6.3830e-13  6.3710e-13
gfc    34   28 -6.572762861600e-10 -1.995840821360e-08  6.2400e-13  6.2240e-13
gfc    35   28  7.434503841540e-09 -1.514990328450e-08  6.9890e-13  6.9810e-13
gfc    36   28  2.089229111750e-09 -4.132673307910e-09  5.8180e-13  5.8190e-13
gfc    37   28  1.240410505050e-08  4.045123333400e-09  6.7590e-13  6.7580e-13
gfc    38   28 -5.421722309270e-09 -4.758734657560e-09  6.0860e-13  6.0990e-13
gfc    39   28 -3.435046996890e-09 -1.053908299970e-08  6.2280e-13  6.2450e-13
gfc    40   28  2.256666961480e-09  6.905907074200e-09  6.5710e-13  6.5900e-13
gfc    41   28 -1.690104831070e-09 -4.895041830630e-09  5.8300e-13  5.8460e-13
gfc    42   28 -5.050842728290e-09  2.174020559960e-09  7.0390e-13  7.0510e-13
gfc    43   28 -1.637881092090e-09  8.346265735840e-09  5.8030e-13  5.8100e-13
gfc    44   28 -1.782715974440e-10  5.331656045580e-09  7.4370e-13  7.4400e-13
gfc    45   28  6.057364300940e-09 -1.280462103990e-10  6.1810e-13  6.1820e-13
gfc    46   28 -6.582998164220e-10 -4.998066182200e-09  7.8000e-13  7.7920e-13
gfc    47   28  1.730719331610e-09 -5.998615410080e-09  6.8600e-13  6.8470e-13
gfc    48   28  3.085561033050e-10 -7.863046278420e-09  8.1700e-13  8.1490e-13
gfc    49   28 -3.775572144260e-09 -1.118214967340e-08  7.6940e-13  7.6730e-13
gfc    50   28 -1.249962258960e-09  6.840833716870e-09  8.5840e-13  8.5650e-13
gfc    51   28  3.921589506710e-09  6.606773769470e-09  8.5870e-13  8.5610e-13
gfc    52   28  2.542198237790e-09  1.132223354650e-09  9.0800e-13  9.0710e-13
gfc    53   28  1.299244147360e-09  2.964358970290e-09  9.4820e-13  9.4650e-13
gfc    54   28 -1.927274106320e-09 -4.625552802400e-10  9.6800e-13  9.6720e-13
gfc    55   28  3.113045262200e-10  2.676715160180e-10  1.0360e-12  1.0340e-12
gfc    56   28 -3.519169004630e-09  1.055012122680e-09  1.0400e-12  1.0400e-12
gfc    57   28 -3.576817422530e-09  3.567054520530e-11  1.1210e-12  1.1210e-12
gfc    58   28 -2.116439147850e-09 -2.396005143360e-09  1.1230e-12  1.1250e-12
gfc    59   28  2.814918732290e-10 -3.846114143920e-10  1.2050e-12  1.2080e-12
gfc    60   28  1.122917226760e-09 -2.232356236800e-09  1.2190e-12  1.2240e-12
gfc    61   28  5.834671460560e-09 -2.606111105700e-09  1.2890e-12  1.2950e-12
gfc    62   28  4.867417390100e-10 -5.479414180040e-10  1.3290e-12  1.3360e-12
gfc    63   28 -3.839910651710e-09  3.470134999120e-09  1.3790e-12  1.3850e-12
gfc    64   28 -2.367120930840e-10  4.211292954760e-09  1.4540e-12  1.4620e-12
gfc    65   28  4.047877140450e-10  2.624921112440e-10  1.4760e-12  1.4840e-12
gfc    66   28  1.265887045800e-09 -2.318594154840e-09  1.5960e-12  1.6060e-12
gfc    67   28 -1.350203265970e-09 -2.158364835970e-09  1.5860e-12  1.5950e-12
gfc    68   28  3.914201778390e-12 -4.962661485390e-10  1.7560e-12  1.7680e-12
gfc    69   28 -9.050892272610e-10 -5.704415140900e-10  1.7150e-12  1.7230e-12
gfc    70   28 -2.081593960540e-09  1.851390404390e-09  1.9380e-12  1.9510e-12
gfc    71   28  2.773039833100e-10  1.404624561110e-09  1.8670e-12  1.8750e-12
gfc    72   28  1.224507652810e-09  5.183049218010e-10  2.1450e-12  2.1580e-12
gfc    73   28 -8.746830222350e-10  7.307556201720e-10  2.0500e-12  2.0560e-12
gfc    74   28 -1.992668185000e-09  9.028385409810e-11  2.3810e-12  2.3920e-12
gfc    75   28 -1.931844797100e-09  1.795255060800e-09  2.2700e-12  2.2760e-12
gfc    76   28  3.882994713590e-10  1.509264665450e-10  2.6500e-12  2.6600e-12
gfc    77   28  1.973664722480e-09 -3.878108252950e-09  2.5310e-12  2.5390e-12
gfc    78   28  3.004873708130e-09 -3.443040311460e-09  2.9600e-12  2.9680e-12
gfc    79   28  2.340639257470e-10 -1.214071429040e-10  2.8460e-12  2.8530e-12
gfc    80   28 -1.383431909380e-09  2.664016232160e-09  3.3110e-12  3.3200e-12
gfc    81   28 -2.405804358000e-09  2.031731752350e-09  3.2140e-12  3.2220e-12
gfc    82   28 -1.297580697790e-09  4.034553817300e-09  3.7160e-12  3.7210e-12
gfc    83   28  1.427959656200e-09  1.601373677240e-09  3.6520e-12  3.6570e-12
gfc    84   28  2.785045780470e-09 -1.280822397750e-09  4.1740e-12  4.1810e-12
gfc    85   28  1.386341951470e-10 -2.610886244090e-09  4.1510e-12  4.1620e-12
gfc    86   28 -7.012139836130e-10 -1.368690338730e-09  4.6970e-12  4.7050e-12
gfc    87   28 -7.614412497620e-10 -1.739297646410e-09  4.7310e-12  4.7400e-12
gfc    88   28 -1.490161022510e-09  5.983398273370e-10  5.2960e-12  5.3070e-12
gfc    89   28 -1.945268076640e-09  2.865230611000e-09  5.3990e-12  5.4100e-12
gfc    90   28  1.075091270350e-09  3.744031526020e-09  5.9820e-12  5.9950e-12
gfc    91   28 -1.876400642600e-09 -1.157640587520e-09  6.1590e-12  6.1680e-12
gfc    92   28 -5.005430072710e-10 -2.790259507860e-09  6.7600e-12  6.7740e-12
gfc    93   28 -1.355443911500e-09 -2.530066778920e-09  7.0260e-12  7.0360e-12
gfc    94   28 -2.945131758760e-12  1.288273511570e-09  7.6630e-12  7.6760e-12
gfc    95   28 -2.090603840860e-09  2.422511012740e-09  8.0280e-12  8.0420e-12
gfc    96   28  1.043192124910e-09  1.271051054710e-09  8.4810e-12  8.4980e-12
gfc    29   29  1.280228779200e-08 -5.215682957640e-09  5.7580e-13  5.7820e-13
gfc    30   29  3.934281139650e-09  1.875390482350e-09  1.0060e-12  1.0010e-12
gfc    31   29 -2.022177825270e-09 -2.322116636670e-09  9.1100e-13  9.1450e-13
gfc    32   29  3.748823512360e-09  2.996615986760e-09  5.6260e-13  5.6330e-13
gfc    33   29 -1.643743738910e-08  5.517119455120e-09  8.0210e-13  8.0410e-13
gfc    34   29  6.668318642570e-09 -4.256904951810e-09  6.5370e-13  6.5140e-13
gfc    35   29  7.484000426710e-09  3.165816193620e-09  6.2410e-13  6.2410e-13
gfc    36   29  1.472306568730e-09 -1.388134457620e-10  7.3210e-13  7.3030e-13
gfc    37   29  4.616249361520e-09  6.164891544780e-09  5.8470e-13  5.8420e-13
gfc    38   29  6.151607566030e-09  2.756079927370e-09  7.5090e-13  7.4890e-13
gfc    39   29 -5.840674199300e-10 -3.098155278490e-09  6.5780e-13  6.5700e-13
gfc    40   29  2.166510394350e-09  2.637939177380e-09  7.4660e-13  7.4680e-13
gfc    41   29 -5.051224546980e-09  5.809342845270e-09  7.5280e-13  7.5350e-13
gfc    42   29 -5.916979856000e-09 -2.715158095420e-09  7.4630e-13  7.4830e-13
gfc    43   29 -2.423029217810e-09  7.447773517410e-10  8.2940e-13  8.3220e-13
gfc    44   29 -6.851764076200e-09  5.212422242100e-09  7.6050e-13  7.6330e-13
gfc    45   29 -8.068233793260e-09 -3.160785709580e-09  8.8060e-13  8.8440e-13
gfc    46   29 -2.488988029890e-09 -3.207662173340e-09  7.9000e-13  7.9240e-13
gfc    47   29  5.403129936850e-09  6.372672038000e-10  9.1150e-13  9.1510e-13
gfc    48   29  2.304254531350e-09 -5.940086325410e-09  8.3050e-13  8.3200e-13
gfc    49   29 -1.839844091290e-10 -1.564424695370e-09  9.2910e-13  9.3270e-13
gfc    50   29  5.231806501450e-09  1.551147025970e-09  8.7860e-13  8.7930e-13
gfc    51   29 -1.857736086960e-09  1.976184258990e-09  9.4260e-13  9.4620e-13
gfc    52   29 -6.562215241570e-09 -4.052843651690e-09  9.3210e-13  9.3190e-13
gfc    53   29 -6.421046554840e-09 -2.471191585530e-09  9.6130e-13  9.6470e-13
gfc    54   29 -1.581850217850e-09  7.289770498690e-10  9.9090e-13  9.9090e-13
gfc    55   29  2.951651385880e-09 -7.938709858800e-10  9.9300e-13  9.9600e-13
gfc    56   29  4.407557081360e-09 -3.612162777900e-09  1.0560e-12  1.0570e-12
gfc    57   29 -4.630706127340e-10 -2.762776977800e-09  1.0450e-12  1.0470e-12
gfc    58   29  2.661051355180e-09 -2.801596328540e-09  1.1300e-12  1.1320e-12
gfc    59   29 -4.116054355510e-09 -5.662513052810e-10  1.1220e-12  1.1230e-12
gfc    60   29  2.146911091720e-09  3.442029130030e-09  1.2180e-12  1.2190e-12
gfc    61   29  1.705839123560e-10  2.389222524980e-09  1.2270e-12  1.2270e-12
gfc    62   29  1.156233097880e-09  2.555793076710e-09  1.3210e-12  1.3220e-12
gfc    63   29  1.097606680290e-10  1.603754980140e-09  1.3620e-12  1.3600e-12
gfc    64   29  4.195508587840e-11 -2.516256424130e-09  1.4430e-12  1.4440e-12
gfc    65   29 -1.818739519180e-09 -3.110187568130e-09  1.5240e-12  1.5220e-12
gfc    66   29 -3.759440691970e-09  2.617166064170e-09  1.5870e-12  1.5890e-12
gfc    67   29 -6.639293136520e-10  1.593900499270e-09  1.7140e-12  1.7150e-12
gfc    68   29  2.397405987380e-09 -2.667140255760e-09  1.7570e-12  1.7610e-12
gfc    69   29 -5.047955622820e-10 -2.065174899970e-09  1.9330e-12  1.9380e-12
gfc    70   29  6.609076241700e-10  2.334729723890e-09  1.9560e-12  1.9630e-12
gfc    71   29  1.720150308240e-09  3.486853185610e-09  2.1810e-12  2.1890e-12
gfc    72   29 -2.613627196720e-09 -1.058244276790e-09  2.1880e-12  2.1950e-12
gfc    73   29 -3.324518852830e-09  1.756974117650e-09  2.4590e-12  2.4690e-12
gfc    74   29  4.343781215900e-10  1.094865650290e-09  2.4520e-12  2.4620e-12
gfc    75   29 -1.209336555310e-09 -1.936161200140e-09  2.7660e-12  2.7790e-12
gfc    76   29 -1.645397536110e-09 -3.058034576900e-10  2.7550e-12  2.7670e-12
gfc    77   29  8.959067644150e-10  8.704580696420e-10  3.1070e-12  3.1260e-12
gfc    78   29  2.217413269190e-09  1.797540338390e-09  3.0970e-12  3.1150e-12
gfc    79   29  3.556917996870e-10  1.900361454180e-09  3.4830e-12  3.5090e-12
gfc    80   29 -1.073846857870e-09  9.313440975330e-10  3.4840e-12  3.5100e-12
gfc    81   29 -1.970085307210e-09 -1.180901683210e-09  3.8970e-12  3.9310e-12
gfc    82   29 -1.061650868770e-09 -2.041549078700e-09  3.9200e-12  3.9520e-12
gfc    83   29 -1.911202830730e-09 -1.424719872750e-09  4.3550e-12  4.3960e-12
gfc    84   29 -4.884908883670e-10  1.248895610430e-09  4.4100e-12  4.4440e-12
gfc    85   29 -1.521288804510e-09  1.512119829730e-09  4.8610e-12  4.9030e-12
gfc    86   29  2.312815786360e-09  1.411300897480e-10  4.9560e-12  4.9920e-12
gfc    87   29  1.329836091960e-09 -1.407567059980e-09  5.4170e-12  5.4560e-12
gfc    88   29 -6.175131613410e-10  2.268041119090e-10  5.5710e-12  5.6030e-12
gfc    89   29 -1.430260932810e-09  6.720241770380e-10  6.0360e-12  6.0740e-12
gfc    90   29  1.278328914280e-09  2.323749055420e-09  6.2550e-12  6.2890e-12
gfc    91   29 -7.207911274050e-10  2.253310929170e-09  6.7290e-12  6.7670e-12
gfc    92   29 -7.644841728750e-10  2.252583662400e-09  7.0270e-12  7.0610e-12
gfc    93   29  1.417457424700e-09  1.420826200910e-09  7.5300e-12  7.5620e-12
gfc    94   29  6.375033562220e-10 -9.570273277630e-10  7.9220e-12  7.9510e-12
gfc    95   29  6.781290504270e-10 -1.825312249910e-09  8.5820e-12  8.6120e-12
gfc    96   29  1.460668741780e-09 -1.705230531960e-09  8.7670e-12  8.7880e-12
gfc    30   30  2.587714615170e-09  8.470454057030e-09  5.8890e-13  5.8870e-13
gfc    31   30 -8.244929365170e-10 -8.139661524630e-09  9.9720e-13  9.9960e-13
gfc    32   30 -6.921802918730e-09  1.336123440950e-09  9.4920e-13  9.4770e-13
gfc    33   30 -1.619035012710e-09 -1.842670946130e-08  5.6940e-13  5.6850e-13
gfc    34   30 -2.073869020910e-08 -9.220986148220e-10  8.3910e-13  8.3950e-13
gfc    35   30 -4.424510194880e-09  2.882155230640e-09  7.2280e-13  7.2400e-13
gfc    36   30 -1.023270850350e-08  6.565462336120e-09  6.6830e-13  6.6890e-13
gfc    37   30 -8.560588878520e-09  1.217809830840e-08  7.9270e-13  7.9580e-13
gfc    38   30 -9.217673288870e-11  2.012789463480e-09  6.2710e-13  6.2760e-13
gfc    39   30  4.322104226330e-09 -1.054839459130e-08  7.6600e-13  7.6900e-13
gfc    40   30 -9.192526607410e-11  9.449962852600e-10  6.8500e-13  6.8560e-13
gfc    41   30  2.137099316110e-09 -7.965647982690e-10  7.0610e-13  7.0770e-13
gfc    42   30  3.364692911450e-09  6.968296619210e-10  7.6490e-13  7.6660e-13
gfc    43   30 -9.900135781660e-09 -8.781471549010e-09  6.6210e-13  6.6300e-13
gfc    44   30  4.728985530420e-09  1.990075829620e-09  8.3230e-13  8.3500e-13
gfc    45   30 -1.784017701960e-09 -8.748702988770e-10  6.6250e-13  6.6330e-13
gfc    46   30 -5.001408544540e-09 -7.093397615280e-09  8.8170e-13  8.8470e-13
gfc    47   30 -3.062427816730e-09  2.589312324710e-09  7.1080e-13  7.1150e-13
gfc    48   30 -1.108334989480e-09 -9.219257128110e-10  9.1850e-13  9.2170e-13
gfc    49   30  3.288356986660e-09  3.694711050290e-09  7.9180e-13  7.9360e-13
gfc    50   30  4.039527838340e-09  6.976164677770e-09  9.4940e-13  9.5330e-13
gfc    51   30  1.827938649480e-09  3.039620246580e-09  8.8930e-13  8.9240e-13
gfc    52   30 -1.298630695820e-09 -1.651362605050e-10  9.8320e-13  9.8650e-13
gfc    53   30 -5.343992210010e-09 -5.985951399440e-09  9.9190e-13  9.9590e-13
gfc    54   30  2.204123882090e-09  1.945743703000e-09  1.0260e-12  1.0280e-12
gfc    55   30  4.517713409450e-09  1.780625262910e-10  1.0940e-12  1.0980e-12
gfc    56   30 -8.778697057130e-10  2.460576787860e-09  1.0810e-12  1.0840e-12
gfc    57   30  6.378229455150e-09  3.393613893710e-09  1.1920e-12  1.1980e-12
gfc    58   30  6.063242216230e-09  3.256494521350e-09  1.1540e-12  1.1570e-12
gfc    59   30 -3.121800728430e-09 -2.039330478430e-09  1.2860e-12  1.2930e-12
gfc    60   30 -5.291738312190e-09 -2.903717313630e-09  1.2450e-12  1.2480e-12
gfc    61   30  1.650004446410e-10  1.115991502380e-09  1.3800e-12  1.3850e-12
gfc    62   30 -4.238629568820e-09 -1.627401331590e-09  1.3570e-12  1.3600e-12
gfc    63   30 -3.110773834230e-09 -2.387155628940e-09  1.4750e-12  1.4790e-12
gfc    64   30 -2.799523103080e-09  6.463197783950e-10  1.4900e-12  1.4920e-12
gfc    65   30  4.904045584960e-09 -1.370890550650e-10  1.5730e-12  1.5770e-12
gfc    66   30  2.885118667610e-09 -2.489602294120e-09  1.6440e-12  1.6470e-12
gfc    67   30  3.979514046290e-11 -1.224835460170e-09  1.6820e-12  1.6850e-12
gfc    68   30  8.941344827860e-10  9.716296479550e-10  1.8210e-12  1.8250e-12
gfc    69   30 -4.777091161270e-10  1.353565473130e-09  1.8080e-12  1.8090e-12
gfc    70   30  1.485895144680e-09  1.169357922340e-09  2.0220e-12  2.0280e-12
gfc    71   30 -2.838362907450e-10 -9.081759856050e-10  1.9560e-12  1.9560e-12
gfc    72   30  1.803574877480e-09  2.166533489100e-09  2.2510e-12  2.2570e-12
gfc    73   30  1.745244583870e-09  2.062334934120e-09  2.1350e-12  2.1340e-12
gfc    74   30 -1.132529286920e-10  1.525637926530e-09  2.5090e-12  2.5150e-12
gfc    75   30 -1.199997604930e-09  1.325216806200e-09  2.3520e-12  2.3510e-12
gfc    76   30 -1.624478983520e-09  2.017179903480e-09  2.7980e-12  2.8070e-12
gfc    77   30  2.160576141540e-09  3.271648143180e-10  2.6130e-12  2.6120e-12
gfc    78   30  1.868004169350e-09 -1.380684233570e-09  3.1270e-12  3.1360e-12
gfc    79   30 -8.951991111230e-10 -5.739043908920e-10  2.9290e-12  2.9260e-12
gfc    80   30 -3.795317588510e-09  8.566362742320e-10  3.4960e-12  3.5110e-12
gfc    81   30 -5.603321462320e-10 -2.924658201960e-10  3.3060e-12  3.3020e-12
gfc    82   30  2.334161206640e-09 -3.129855001190e-09  3.9160e-12  3.9330e-12
gfc    83   30  1.280079208260e-09 -3.338173417910e-10  3.7490e-12  3.7440e-12
gfc    84   30  2.168992197080e-09  6.700649682770e-10  4.3920e-12  4.4120e-12
gfc    85   30  5.654928680620e-10 -8.676006870990e-10  4.2610e-12  4.2610e-12
gfc    86   30 -3.039528480330e-09 -1.476844267220e-09  4.9240e-12  4.9460e-12
gfc    87   30 -1.343161584700e-09  1.282859026140e-09  4.8520e-12  4.8550e-12
gfc    88   30  2.731669453930e-09  1.076928314180e-09  5.5290e-12  5.5500e-12
gfc    89   30  2.630727775820e-09 -2.442390290510e-10  5.5260e-12  5.5300e-12
gfc    90   30  7.503964364420e-10 -9.466395336740e-10  6.2100e-12  6.2310e-12
gfc    91   30  2.272665340610e-09 -1.087696113780e-09  6.2920e-12  6.3000e-12
gfc    92   30  6.526520064560e-10 -1.311810931600e-09  6.9850e-12  6.9970e-12
gfc    93   30 -1.422880534740e-09  1.920120780380e-09  7.1660e-12  7.1780e-12
gfc    94   30 -1.141199931830e-09  2.731673760490e-09  7.8820e-12  7.8950e-12
gfc    95   30 -2.839285208490e-10  7.566300519950e-10  8.2000e-12  8.2110e-12
gfc    96   30  6.985490949910e-10 -5.728136078110e-10  8.7260e-12  8.7320e-12
gfc    31   31 -8.818777998340e-09 -1.583328516080e-09  6.4300e-13  6.4350e-13
gfc    32   31 -6.088718323320e-09 -2.894587298070e-10  1.0970e-12  1.0950e-12
gfc    33   31  4.251375657030e-09  8.540156038440e-10  1.0370e-12  1.0390e-12
gfc    34   31 -4.775838533900e-09 -1.974840254500e-09  6.2250e-13  6.2250e-13
gfc    35   31  7.857035104180e-09  3.609587595300e-09  9.1170e-13  9.1210e-13
gfc    36   31 -8.713534217360e-09 -5.333764623360e-09  7.4380e-13  7.4430e-13
gfc    37   31  3.352166421420e-09 -9.217482926500e-09  6.9970e-13  7.0000e-13
gfc    38   31  4.021212546310e-09 -8.778740696200e-09  8.2560e-13  8.2370e-13
gfc    39   31  1.313940551860e-09 -1.121620576360e-08  6.5510e-13  6.5500e-13
gfc    40   31 -6.204892224970e-09 -1.102405966310e-09  8.2740e-13  8.2540e-13
gfc    41   31  1.081376659320e-08  5.553218864260e-10  7.4790e-13  7.4890e-13
gfc    42   31  6.089284483610e-09  4.588350490590e-09  8.0340e-13  8.0100e-13
gfc    43   31 -4.333249642960e-09 -7.483041923230e-10  8.6720e-13  8.6830e-13
gfc    44   31 -4.974687660500e-10  2.690213026230e-09  7.9000e-13  7.8860e-13
gfc    45   31 -1.058598599060e-09 -6.097276669690e-09  9.6290e-13  9.6350e-13
gfc    46   31 -1.873240180830e-09 -1.273084979620e-09  8.0220e-13  8.0270e-13
gfc    47   31  7.556937453640e-10  1.706431677790e-09  1.0260e-12  1.0260e-12
gfc    48   31 -6.621397745490e-10 -3.067249196370e-09  8.4080e-13  8.4310e-13
gfc    49   31 -5.342744577450e-10 -6.347763481840e-09  1.0620e-12  1.0620e-12
gfc    50   31 -2.859261009420e-09  5.828581090070e-09  8.9870e-13  9.0210e-13
gfc    51   31  4.618590575230e-10  6.446946331760e-09  1.0810e-12  1.0800e-12
gfc    52   31  2.414364424150e-09 -1.840255179740e-09  9.6930e-13  9.7250e-13
gfc    53   31 -2.402741790370e-09  1.911284050610e-09  1.0950e-12  1.0930e-12
gfc    54   31  7.292034673350e-10  4.344498057320e-09  1.0470e-12  1.0490e-12
gfc    55   31 -2.182322690870e-10  1.264949822060e-09  1.1140e-12  1.1120e-12
gfc    56   31 -1.242586765160e-09 -5.987488455190e-09  1.1310e-12  1.1320e-12
gfc    57   31 -1.722946900070e-09 -3.618855662830e-09  1.1490e-12  1.1460e-12
gfc    58   31 -3.486893308420e-09  1.397153450820e-09  1.2210e-12  1.2200e-12
gfc    59   31 -1.603556374030e-09  4.105820794900e-09  1.2090e-12  1.2060e-12
gfc    60   31  4.257706945440e-09  4.428813550860e-10  1.3200e-12  1.3140e-12
gfc    61   31  2.997265131330e-09  2.774608092780e-10  1.3000e-12  1.2950e-12
gfc    62   31 -2.137262885640e-10 -3.855466860840e-09  1.4280e-12  1.4210e-12
gfc    63   31 -6.888846180090e-10 -1.050534128690e-09  1.4240e-12  1.4200e-12
gfc    64   31  2.623858186790e-09  1.194433477260e-09  1.5500e-12  1.5440e-12
gfc    65   31  1.536980646700e-09  1.565674630580e-10  1.5820e-12  1.5820e-12
gfc    66   31 -3.039908124300e-09  8.638112939340e-10  1.6890e-12  1.6840e-12
gfc    67   31 -1.666893371160e-09  3.525848635220e-09  1.7740e-12  1.7770e-12
gfc    68   31  1.643640914100e-09 -7.505193133130e-10  1.8510e-12  1.8480e-12
gfc    69   31 -5.351468790480e-10 -1.801095856760e-09  2.0020e-12  2.0050e-12
gfc    70   31 -2.329757692330e-09 -1.828785432040e-09  2.0410e-12  2.0400e-12
gfc    71   31  6.156970609170e-10 -6.158678073840e-10  2.2630e-12  2.2650e-12
gfc    72   31  4.747696204270e-09 -1.523424723680e-09  2.2630e-12  2.2620e-12
gfc    73   31  3.575519265030e-09 -1.885398386890e-10  2.5590e-12  2.5580e-12
gfc    74   31 -1.271956334990e-09  1.900789014610e-09  2.5200e-12  2.5210e-12
gfc    75   31  1.760256330480e-09  2.058922207490e-09  2.8870e-12  2.8860e-12
gfc    76   31 -9.046940758490e-10 -1.396285001340e-09  2.8150e-12  2.8190e-12
gfc    77   31 -2.598067565620e-09  9.912928650180e-10  3.2480e-12  3.2460e-12
gfc    78   31  4.832911367440e-10  8.600330278180e-10  3.1530e-12  3.1570e-12
gfc    79   31  2.367177474400e-09  2.403087461160e-10  3.6450e-12  3.6440e-12
gfc    80   31  2.575112974260e-09  3.619970149590e-10  3.5410e-12  3.5440e-12
gfc    81   31  2.820740572140e-09  1.786872710460e-10  4.0830e-12  4.0770e-12
gfc    82   31  3.236173634420e-09  1.737899233910e-09  3.9810e-12  3.9810e-12
gfc    83   31  1.797637528590e-09  1.387192292940e-09  4.5650e-12  4.5500e-12
gfc    84   31 -1.323433249960e-09  3.454473849040e-10  4.4820e-12  4.4750e-12
gfc    85   31 -1.682938029400e-09 -5.491063425840e-10  5.0940e-12  5.0680e-12
gfc    86   31 -4.982535916850e-10  1.941400230110e-09  5.0420e-12  5.0290e-12
gfc    87   31  1.599902262850e-09  1.262790556590e-10  5.6670e-12  5.6350e-12
gfc    88   31 -8.356664970750e-10 -3.706877312630e-09  5.6650e-12  5.6460e-12
gfc    89   31 -1.340997365530e-09 -1.122908029070e-09  6.2880e-12  6.2520e-12
gfc    90   31  1.168849750640e-09  1.424703103270e-09  6.3610e-12  6.3450e-12
gfc    91   31  8.468304084130e-10  1.603848699310e-09  6.9720e-12  6.9390e-12
gfc    92   31 -3.308217520090e-10  1.061211556080e-09  7.1390e-12  7.1230e-12
gfc    93   31 -3.013418336620e-10  1.242424072460e-09  7.7510e-12  7.7170e-12
gfc    94   31  9.901353572570e-10 -1.373750303940e-09  8.0390e-12  8.0160e-12
gfc    95   31  4.557335184900e-10 -4.084823019870e-09  8.8080e-12  8.7650e-12
gfc    96   31 -8.840398114140e-10  4.058942113490e-10  8.8730e-12  8.8570e-12
gfc    32   32  3.475554890690e-09  1.268623028350e-09  6.7850e-13  6.8330e-13
gfc    33   32  6.250497515450e-09 -4.700665318960e-09  1.1260e-12  1.1200e-12
gfc    34   32  8.932071019050e-09  1.821069894590e-09  1.0780e-12  1.0790e-12
gfc    35   32 -3.460682410560e-09 -8.305272549000e-09  6.4060e-13  6.3920e-13
gfc    36   32  1.303052767350e-08  2.157101548300e-09  9.5480e-13  9.6000e-13
gfc    37   32 -1.004239539990e-10  4.281521658640e-09  8.2220e-13  8.2060e-13
gfc    38   32  7.933430733200e-09  1.459531916090e-09  7.5940e-13  7.6370e-13
gfc    39   32  3.237188787480e-09  4.370381343780e-09  9.0520e-13  9.0390e-13
gfc    40   32 -1.912948013850e-09 -5.801541038820e-09  7.2310e-13  7.2390e-13
gfc    41   32 -2.233206412360e-09  4.038878773080e-09  8.7560e-13  8.7410e-13
gfc    42   32  7.032029067860e-09  5.161509396450e-09  8.0540e-13  8.0530e-13
gfc    43   32 -3.828315525010e-09  5.549339524940e-09  8.0800e-13  8.0630e-13
gfc    44   32 -4.066429584960e-09  1.691405204420e-09  9.0980e-13  9.1080e-13
gfc    45   32 -5.784695476510e-10 -2.901240586980e-09  7.6040e-13  7.5970e-13
gfc    46   32 -1.337131261520e-10 -3.711997496990e-09  9.9520e-13  9.9710e-13
gfc    47   32 -1.574260553370e-09 -6.022680063340e-10  7.6520e-13  7.6570e-13
gfc    48   32  3.406114555430e-09 -2.106976515530e-09  1.0550e-12  1.0590e-12
gfc    49   32  1.677937325100e-09 -5.931553783230e-09  8.2380e-13  8.2640e-13
gfc    50   32 -2.601463916470e-09  1.127773047250e-09  1.0960e-12  1.1020e-12
gfc    51   32  7.329707722760e-10  1.481626021910e-09  9.1950e-13  9.2300e-13
gfc    52   32  4.198596370550e-09 -5.568459834620e-09  1.1290e-12  1.1350e-12
gfc    53   32  2.013785534030e-09 -1.507366921450e-09  1.0330e-12  1.0360e-12
gfc    54   32 -3.198064672660e-09  2.255071006250e-09  1.1640e-12  1.1700e-12
gfc    55   32  2.664875895110e-10  1.560326423200e-09  1.1500e-12  1.1540e-12
gfc    56   32  3.791188986310e-09 -2.572168405930e-09  1.2090e-12  1.2150e-12
gfc    57   32  4.650549501800e-10 -1.640664741950e-09  1.2650e-12  1.2690e-12
gfc    58   32  2.017678100200e-09  1.020066711090e-09  1.2720e-12  1.2760e-12
gfc    59   32  1.555302333780e-09 -8.777632430950e-10  1.3770e-12  1.3780e-12
gfc    60   32 -5.456719296190e-10 -2.464111519150e-10  1.3580e-12  1.3590e-12
gfc    61   32 -3.127068100680e-10  6.028976697240e-09  1.4840e-12  1.4820e-12
gfc    62   32  8.918774750550e-10  6.173350925880e-09  1.4670e-12  1.4670e-12
gfc    63   32 -2.337382574840e-09  2.389094399820e-09  1.5890e-12  1.5850e-12
gfc    64   32  6.144404291200e-10  3.084036946510e-09  1.6030e-12  1.6020e-12
gfc    65   32 -2.027629148410e-10  1.452308434120e-09  1.6950e-12  1.6890e-12
gfc    66   32 -1.210958566270e-09  4.774085360450e-10  1.7660e-12  1.7640e-12
gfc    67   32 -1.714416759510e-09 -3.156966233000e-09  1.8070e-12  1.8000e-12
gfc    68   32 -4.327124642960e-09  1.129477419460e-09  1.9560e-12  1.9550e-12
gfc    69   32  1.085075775650e-09 -6.576010415120e-10  1.9320e-12  1.9260e-12
gfc    70   32 -2.617549160730e-10 -5.677346880820e-12  2.1750e-12  2.1730e-12
gfc    71   32  2.044723222920e-09 -4.174187356840e-09  2.0770e-12  2.0740e-12
gfc    72   32  1.071217800180e-09 -7.667099209730e-10  2.4250e-12  2.4220e-12
gfc    73   32 -1.475916738200e-09  3.085586370310e-09  2.2530e-12  2.2500e-12
gfc    74   32  3.354728701580e-09  2.362550926110e-09  2.7060e-12  2.7020e-12
gfc    75   32  1.367530953470e-09  9.567581593350e-10  2.4670e-12  2.4660e-12
gfc    76   32 -1.631769120780e-09 -1.009902524520e-09  3.0240e-12  3.0170e-12
gfc    77   32 -1.408435059410e-09 -5.581146416070e-10  2.7300e-12  2.7290e-12
gfc    78   32  2.488818067370e-09 -1.200860203230e-09  3.3780e-12  3.3700e-12
gfc    79   32 -7.511400051460e-10 -2.639219919940e-09  3.0450e-12  3.0440e-12
gfc    80   32 -7.863707141710e-10 -2.080370585060e-10  3.7730e-12  3.7650e-12
gfc    81   32  2.697351461790e-09  1.490524716300e-09  3.4270e-12  3.4270e-12
gfc    82   32  3.472237711340e-09  2.132912771960e-09  4.2150e-12  4.2060e-12
gfc    83   32  6.114882098920e-10 -1.835722914020e-09  3.8770e-12  3.8760e-12
gfc    84   32 -1.667019200470e-09 -2.241113417930e-09  4.7100e-12  4.6960e-12
gfc    85   32 -8.095581976910e-10 -2.664734407600e-09  4.4030e-12  4.4030e-12
gfc    86   32  5.883467649810e-11 -1.465043267260e-09  5.2660e-12  5.2470e-12
gfc    87   32 -1.372679423980e-09  2.983521000710e-10  5.0110e-12  5.0060e-12
gfc    88   32  8.459593368470e-10  4.176350291340e-10  5.8820e-12  5.8570e-12
gfc    89   32  3.834373204280e-11  1.362707019780e-10  5.6970e-12  5.6890e-12
gfc    90   32  1.135792557730e-09  4.153669031750e-10  6.5600e-12  6.5310e-12
gfc    91   32 -3.702893073540e-10 -7.070964736750e-10  6.4700e-12  6.4610e-12
gfc    92   32  6.258392157040e-10 -2.869150172530e-10  7.3160e-12  7.2960e-12
gfc    93   32 -1.088288212220e-09  6.739086882680e-12  7.3480e-12  7.3390e-12
gfc    94   32  6.175283099690e-10  2.270029539830e-10  8.1760e-12  8.1680e-12
gfc    95   32 -2.791693929000e-10 -6.671324258310e-10  8.3940e-12  8.3840e-12
gfc    96   32  6.594494285550e-10 -5.676901947640e-10  9.0350e-12  9.0220e-12
gfc    33   33 -1.683813140600e-09  8.353556329670e-09  7.1950e-13  7.1920e-13
gfc    34   33  1.402056482910e-08  4.298833848910e-09  1.2440e-12  1.2460e-12
gfc    35   33  5.627770475270e-09 -3.186864493070e-09  1.1800e-12  1.1790e-12
gfc    36   33  3.374396594420e-09 -3.874600477080e-09  7.1880e-13  7.1890e-13
gfc    37   33  2.517291365690e-09 -1.622930780280e-08  1.0360e-12  1.0350e-12
gfc    38   33  3.136079593290e-09  1.417125254310e-08  8.4680e-13  8.4770e-13
gfc    39   33 -5.841266546530e-09  3.188805533020e-09  7.8780e-13  7.8840e-13
gfc    40   33 -1.433287487840e-09 -1.320523254470e-09  9.3720e-13  9.3950e-13
gfc    41   33 -1.963061149600e-09  1.075379316310e-08  7.3710e-13  7.3790e-13
gfc    42   33  6.389820258030e-09  6.347705121480e-09  9.5050e-13  9.5180e-13
gfc    43   33  4.955020571090e-09 -9.855475110600e-10  8.5290e-13  8.5240e-13
gfc    44   33 -5.248421099740e-09 -3.065819727590e-10  9.4280e-13  9.4350e-13
gfc    45   33 -1.934596767400e-09 -2.386219703370e-09  9.9800e-13  9.9680e-13
gfc    46   33  1.574714198970e-08  4.096113021480e-10  9.5050e-13  9.5020e-13
gfc    47   33 -4.896948578640e-09  3.170795228140e-09  1.1130e-12  1.1110e-12
gfc    48   33  1.853398654290e-09  1.612917906780e-09  9.8270e-13  9.8120e-13
gfc    49   33  2.641278362070e-09 -1.239031391930e-09  1.1880e-12  1.1860e-12
gfc    50   33 -3.133060850160e-09 -2.811732081680e-09  1.0340e-12  1.0330e-12
gfc    51   33 -3.830926236690e-09  7.530734598080e-10  1.2300e-12  1.2280e-12
gfc    52   33 -2.162533242710e-10 -9.975233445820e-10  1.0980e-12  1.0960e-12
gfc    53   33 -4.304657752910e-10  1.245848765150e-09  1.2510e-12  1.2490e-12
gfc    54   33 -6.079364112650e-09  5.005294191960e-10  1.1670e-12  1.1660e-12
gfc    55   33  1.482910620440e-09 -5.378097492550e-11  1.2640e-12  1.2620e-12
gfc    56   33  5.561687119560e-09  2.152054682970e-09  1.2400e-12  1.2400e-12
gfc    57   33  9.930070881240e-10  4.407883724930e-09  1.2840e-12  1.2820e-12
gfc    58   33 -6.110966693040e-10  1.392470237980e-09  1.3200e-12  1.3200e-12
gfc    59   33 -7.788043129840e-10 -4.038086339890e-12  1.3230e-12  1.3210e-12
gfc    60   33 -4.394822097330e-09  4.062335364200e-09  1.4110e-12  1.4100e-12
gfc    61   33 -3.215626804570e-09  2.201387734060e-10  1.3920e-12  1.3910e-12
gfc    62   33 -3.103342043110e-09 -4.078674846120e-09  1.5140e-12  1.5170e-12
gfc    63   33 -5.015711748470e-09 -1.008542422390e-09  1.4980e-12  1.5000e-12
gfc    64   33 -2.699758265070e-09  5.325857785440e-10  1.6400e-12  1.6430e-12
gfc    65   33  1.103614151580e-09  4.441561513470e-10  1.6460e-12  1.6490e-12
gfc    66   33  4.057675992330e-10 -4.182569836810e-09  1.7930e-12  1.7950e-12
gfc    67   33 -8.421814282180e-10 -4.471970053330e-10  1.8390e-12  1.8400e-12
gfc    68   33  3.184546240610e-09 -6.098609782030e-10  1.9770e-12  1.9760e-12
gfc    69   33  4.169241301840e-09 -7.905392292660e-11  2.0740e-12  2.0700e-12
gfc    70   33 -1.028314859170e-09 -2.896552435760e-11  2.1960e-12  2.1920e-12
gfc    71   33 -2.976808028240e-09  4.576969732430e-09  2.3460e-12  2.3400e-12
gfc    72   33 -2.086495122830e-09  3.510918882520e-09  2.4520e-12  2.4470e-12
gfc    73   33  1.127988877380e-09 -8.498261543360e-10  2.6560e-12  2.6470e-12
gfc    74   33  1.103302964400e-09 -2.505912594530e-09  2.7500e-12  2.7390e-12
gfc    75   33 -2.747051030970e-10 -7.266048980990e-10  3.0040e-12  2.9910e-12
gfc    76   33 -6.518886451960e-11 -5.519357485110e-10  3.0900e-12  3.0760e-12
gfc    77   33  1.012933972670e-10 -3.038721717930e-09  3.3910e-12  3.3720e-12
gfc    78   33  8.601432008750e-10  1.133099874900e-09  3.4760e-12  3.4570e-12
gfc    79   33  2.846768038560e-09  6.329077128870e-10  3.8140e-12  3.7910e-12
gfc    80   33  1.737524405090e-10 -2.460483295660e-09  3.9030e-12  3.8800e-12
gfc    81   33 -2.584980167250e-09 -2.575015647400e-09  4.2730e-12  4.2470e-12
gfc    82   33 -3.517025803710e-09 -3.742043535250e-10  4.3780e-12  4.3560e-12
gfc    83   33 -1.625830801270e-09  1.813864068350e-10  4.7720e-12  4.7450e-12
gfc    84   33  2.151180501760e-09 -8.727915536280e-11  4.9000e-12  4.8790e-12
gfc    85   33  3.473122825980e-09  3.917002030710e-10  5.3080e-12  5.2820e-12
gfc    86   33  2.737043391400e-09 -2.527255366420e-10  5.4770e-12  5.4580e-12
gfc    87   33 -7.662861844300e-10  4.624189603850e-10  5.8930e-12  5.8740e-12
gfc    88   33 -8.166323553730e-10 -1.219631823090e-09  6.1070e-12  6.0960e-12
gfc    89   33 -4.791528921020e-10 -6.199686888330e-10  6.5230e-12  6.5090e-12
gfc    90   33  1.411207085510e-10  5.920897189490e-10  6.7860e-12  6.7840e-12
gfc    91   33  9.072118431700e-10 -1.370820767810e-10  7.1930e-12  7.1910e-12
gfc    92   33  8.967072658450e-10 -2.499435565550e-09  7.5360e-12  7.5430e-12
gfc    93   33  6.213902909540e-11 -1.397856537000e-09  7.9530e-12  7.9640e-12
gfc    94   33  9.942715762370e-10  9.084258692860e-11  8.3900e-12  8.4070e-12
gfc    95   33  2.257899492530e-09  1.787336137860e-09  8.9880e-12  9.0090e-12
gfc    96   33 -7.975121118140e-10  5.706888986610e-10  9.2340e-12  9.2400e-12
gfc    34   34 -8.763437283320e-09  1.626694362280e-09  7.6670e-13  7.6190e-13
gfc    35   34 -7.873904860100e-10  2.789822628890e-09  1.2640e-12  1.2690e-12
gfc    36   34 -8.964413569330e-09  4.128538241020e-09  1.2290e-12  1.2270e-12
gfc    37   34  2.322959964450e-09  5.001956021260e-10  7.2330e-13  7.2380e-13
gfc    38   34 -9.437856350670e-09  3.521795750520e-09  1.0870e-12  1.0820e-12
gfc    39   34 -1.455257758290e-09  3.302180297200e-09  9.3210e-13  9.3270e-13
gfc    40   34  8.378287859460e-10  1.511661268710e-09  8.5630e-13  8.5240e-13
gfc    41   34 -2.742706736760e-09  4.867222607150e-09  1.0300e-12  1.0290e-12
gfc    42   34  3.002660719370e-09  1.128276597690e-08  8.1950e-13  8.1860e-13
gfc    43   34  3.264517966510e-09  7.478327977210e-10  9.9870e-13  1.0000e-12
gfc    44   34 -3.420346247080e-09  5.950088773330e-09  9.2950e-13  9.3050e-13
gfc    45   34 -2.477945531790e-09  5.482870843050e-09  9.2670e-13  9.3020e-13
gfc    46   34 -1.634117456450e-09  3.066675088940e-09  1.0630e-12  1.0650e-12
gfc    47   34  9.518893129870e-10  2.932023060710e-09  8.8110e-13  8.8400e-13
gfc    48   34  3.770354543960e-10  7.407267912090e-09  1.1690e-12  1.1700e-12
gfc    49   34  4.547567245660e-09  1.020451616800e-09  8.9510e-13  8.9640e-13
gfc    50   34 -1.591605704020e-09 -1.461662305190e-09  1.2410e-12  1.2410e-12
gfc    51   34 -4.393869760960e-09 -8.664756101170e-10  9.6790e-13  9.6720e-13
gfc    52   34  5.461446685230e-09 -1.304299931950e-09  1.2890e-12  1.2860e-12
gfc    53   34 -4.313785974800e-09 -7.726663349790e-09  1.0790e-12  1.0760e-12
gfc    54   34 -7.708797752060e-09 -4.608558430290e-09  1.3230e-12  1.3180e-12
gfc    55   34 -3.793747065890e-10  7.617125342290e-10  1.2060e-12  1.2030e-12
gfc    56   34  3.399483773770e-09  7.754217994320e-10  1.3560e-12  1.3520e-12
gfc    57   34 -2.777569805920e-09  2.038903441170e-09  1.3360e-12  1.3330e-12
gfc    58   34 -2.322787591790e-09  2.749568645030e-09  1.4020e-12  1.3980e-12
gfc    59   34  1.578295648360e-09 -5.643219340640e-10  1.4630e-12  1.4590e-12
gfc    60   34  4.777724714950e-09 -2.376326579290e-09  1.4700e-12  1.4650e-12
gfc    61   34  1.687241940410e-09 -2.573075595150e-09  1.5850e-12  1.5810e-12
gfc    62   34  4.407585739460e-10 -1.949529465180e-09  1.5650e-12  1.5620e-12
gfc    63   34  2.205241556220e-09 -2.316255756830e-09  1.7010e-12  1.7000e-12
gfc    64   34  1.546144680200e-09 -2.616514596610e-09  1.6920e-12  1.6900e-12
gfc    65   34  6.302626464290e-10 -2.299568629850e-09  1.8160e-12  1.8180e-12
gfc    66   34 -5.871672049160e-10  1.613187983640e-09  1.8530e-12  1.8530e-12
gfc    67   34  5.527091023720e-10  2.437867591790e-09  1.9370e-12  1.9410e-12
gfc    68   34 -8.289248313110e-10  2.904498868800e-09  2.0490e-12  2.0510e-12
gfc    69   34 -8.363308028890e-10  1.833245183640e-09  2.0680e-12  2.0750e-12
gfc    70   34  1.881667711150e-09  1.106484952770e-09  2.2800e-12  2.2830e-12
gfc    71   34  1.465173401640e-09  5.664203220430e-10  2.2210e-12  2.2270e-12
gfc    72   34 -1.110061548090e-09 -1.272806504820e-09  2.5450e-12  2.5500e-12
gfc    73   34 -2.128192531230e-09 -4.546947029480e-09  2.4020e-12  2.4060e-12
gfc    74   34  1.776340020560e-09 -7.679044622940e-10  2.8440e-12  2.8530e-12
gfc    75   34  1.690234125450e-09  1.863683757690e-09  2.6210e-12  2.6250e-12
gfc    76   34  1.896013380800e-09 -2.043129054310e-09  3.1800e-12  3.1920e-12
gfc    77   34 -1.005093189510e-09  3.860807101020e-10  2.8880e-12  2.8930e-12
gfc    78   34 -1.318905233300e-10  1.740372303630e-09  3.5550e-12  3.5740e-12
gfc    79   34  1.401535279070e-09 -2.165670393860e-10  3.2110e-12  3.2180e-12
gfc    80   34 -1.152655872860e-09 -2.677642964010e-09  3.9750e-12  3.9960e-12
gfc    81   34 -1.785603826130e-09  2.299498511840e-09  3.5960e-12  3.6040e-12
gfc    82   34 -1.073847611980e-09  6.260680366020e-10  4.4370e-12  4.4600e-12
gfc    83   34  1.184607175650e-09 -4.486839463790e-09  4.0550e-12  4.0630e-12
gfc    84   34  7.425792089900e-10 -4.934217142350e-09  4.9510e-12  4.9740e-12
gfc    85   34 -4.719005450010e-10  6.531819006100e-11  4.5900e-12  4.5990e-12
gfc    86   34 -1.208791604790e-09  3.052908204540e-09  5.5130e-12  5.5400e-12
gfc    87   34 -1.388524743860e-09  2.266044895600e-09  5.2030e-12  5.2140e-12
gfc    88   34  8.955577390390e-10  8.990765664680e-10  6.1380e-12  6.1640e-12
gfc    89   34  1.137643933020e-09 -1.965725062160e-09  5.8990e-12  5.9130e-12
gfc    90   34 -1.889572247810e-09 -2.854046552640e-09  6.8200e-12  6.8520e-12
gfc    91   34  1.191347022230e-10 -1.055094081320e-09  6.6720e-12  6.6890e-12
gfc    92   34  2.032878807640e-09 -6.549109735120e-12  7.5720e-12  7.5990e-12
gfc    93   34  7.606140074030e-10  3.829695761550e-09  7.5430e-12  7.5570e-12
gfc    94   34  8.267657856950e-10  2.569450711320e-09  8.4230e-12  8.4460e-12
gfc    95   34  1.504664980790e-09  2.294528793610e-09  8.6010e-12  8.6200e-12
gfc    96   34  1.389228668320e-10 -1.908305205650e-09  9.2760e-12  9.2930e-12
gfc    35   35 -5.964175405620e-09 -5.048450174060e-09  8.0600e-13  8.0340e-13
gfc    36   35  1.869085708020e-10 -1.261279892270e-08  1.3700e-12  1.3700e-12
gfc    37   35 -1.021310529790e-08 -8.804312441050e-09  1.3380e-12  1.3360e-12
gfc    38   35  5.068064616040e-09  2.296689763120e-09  8.1080e-13  8.1080e-13
gfc    39   35 -1.387826873940e-08  2.514671245520e-09  1.1750e-12  1.1730e-12
gfc    40   35  7.254607886810e-09 -8.396620801360e-09  9.6530e-13  9.6410e-13
gfc    41   35 -1.384823961930e-08  4.118016742730e-09  8.9040e-13  8.8780e-13
gfc    42   35 -5.513251835710e-09  1.983081813210e-10  1.0560e-12  1.0530e-12
gfc    43   35 -2.005609027600e-09  5.086931030090e-09  8.3370e-13  8.3240e-13
gfc    44   35 -7.522001576040e-09 -2.915400887770e-09  1.0580e-12  1.0560e-12
gfc    45   35 -6.878579860210e-09  8.295147041980e-09  9.7130e-13  9.7110e-13
gfc    46   35 -5.892045570660e-09  1.392223638090e-09  1.0470e-12  1.0480e-12
gfc    47   35 -8.347800021910e-09 -6.807770105250e-11  1.1420e-12  1.1420e-12
gfc    48   35 -5.119696285300e-09  9.458044395360e-10  1.0650e-12  1.0670e-12
gfc    49   35  3.240428423700e-09  5.607558984840e-09  1.2770e-12  1.2770e-12
gfc    50   35  2.295647455930e-09  1.624576739540e-10  1.1190e-12  1.1200e-12
gfc    51   35  2.657161648370e-09  2.694535131150e-09  1.3650e-12  1.3640e-12
gfc    52   35  6.591607294080e-09  6.448801239780e-09  1.1950e-12  1.1940e-12
gfc    53   35  1.167091718460e-09 -3.592103234620e-09  1.4140e-12  1.4120e-12
gfc    54   35  1.339165542590e-09 -8.460134919300e-09  1.2790e-12  1.2760e-12
gfc    55   35  2.709178010250e-09 -2.189777431610e-09  1.4380e-12  1.4350e-12
gfc    56   35 -4.623375210720e-10  2.028618602010e-10  1.3630e-12  1.3590e-12
gfc    57   35  2.363321246090e-10 -3.710115348280e-09  1.4530e-12  1.4500e-12
gfc    58   35 -3.369912837990e-09 -3.703490736540e-10  1.4460e-12  1.4420e-12
gfc    59   35 -2.407385823590e-09 -1.342950758950e-09  1.4750e-12  1.4730e-12
gfc    60   35  6.560777238450e-11 -8.835238629240e-10  1.5310e-12  1.5280e-12
gfc    61   35 -2.390443656890e-09  1.322842410450e-09  1.5200e-12  1.5200e-12
gfc    62   35  4.658072579730e-09 -7.060200742190e-11  1.6250e-12  1.6240e-12
gfc    63   35  2.950575288610e-09  1.532141514670e-09  1.6030e-12  1.6030e-12
gfc    64   35 -6.457559829650e-09  1.932570623980e-09  1.7380e-12  1.7360e-12
gfc    65   35 -2.249379627320e-09  3.616231418490e-09  1.7320e-12  1.7300e-12
gfc    66   35  2.454850599960e-09 -1.882333395980e-09  1.8770e-12  1.8740e-12
gfc    67   35 -2.500638827350e-09 -3.267790300680e-09  1.9120e-12  1.9070e-12
gfc    68   35 -2.758262988500e-09  1.943516286590e-10  2.0500e-12  2.0470e-12
gfc    69   35 -1.810462600210e-09  2.551388204680e-09  2.1390e-12  2.1350e-12
gfc    70   35 -4.970238577040e-09 -3.489427691470e-09  2.2630e-12  2.2610e-12
gfc    71   35 -1.982277134260e-09 -1.028883301490e-09  2.4140e-12  2.4110e-12
gfc    72   35  1.842107926710e-09 -1.339060560810e-10  2.5210e-12  2.5200e-12
gfc    73   35  5.934802839630e-09 -2.750394460310e-09  2.7350e-12  2.7310e-12
gfc    74   35  4.018780678400e-09  4.575658489510e-10  2.8280e-12  2.8240e-12
gfc    75   35  1.070377169060e-09 -2.258440055160e-09  3.0970e-12  3.0930e-12
gfc    76   35 -7.112198944670e-10 -1.919220653280e-09  3.1800e-12  3.1790e-12
gfc    77   35 -1.674524522970e-09  1.056398803910e-09  3.4980e-12  3.4980e-12
gfc    78   35 -2.392096597090e-09  1.422234741980e-09  3.5810e-12  3.5860e-12
gfc    79   35 -2.040370758760e-09 -9.125316720020e-10  3.9380e-12  3.9460e-12
gfc    80   35  4.835071967340e-10 -2.790698702280e-09  4.0310e-12  4.0440e-12
gfc    81   35 -6.983427925970e-10 -1.683288174530e-09  4.4190e-12  4.4350e-12
gfc    82   35 -8.119494877370e-11 -3.737559484460e-10  4.5310e-12  4.5490e-12
gfc    83   35 -3.474095835880e-10  3.973841053680e-10  4.9370e-12  4.9560e-12
gfc    84   35  2.241186823110e-09  9.366875144130e-10  5.0820e-12  5.0990e-12
gfc    85   35  1.650678993070e-09 -3.325932991480e-10  5.4990e-12  5.5160e-12
gfc    86   35 -1.610875651580e-09 -8.493048115070e-10  5.6830e-12  5.7010e-12
gfc    87   35 -4.485796614150e-09 -1.816384949590e-11  6.0960e-12  6.1140e-12
gfc    88   35 -1.227607294630e-09 -1.299142167130e-10  6.3310e-12  6.3510e-12
gfc    89   35  9.742785757030e-10  5.381097356450e-10  6.7390e-12  6.7550e-12
gfc    90   35 -3.426905708810e-11  1.328946399270e-11  7.0350e-12  7.0560e-12
gfc    91   35  3.538830585820e-10  4.760435022420e-10  7.4220e-12  7.4460e-12
gfc    92   35  8.823775384820e-10 -6.615864682730e-10  7.7870e-12  7.8140e-12
gfc    93   35  4.047184092600e-10 -8.165717525830e-10  8.1760e-12  8.1930e-12
gfc    94   35 -1.619109787160e-09 -9.882178750630e-10  8.6390e-12  8.6520e-12
gfc    95   35 -1.472337234570e-09  1.452303836070e-09  9.2070e-12  9.2080e-12
gfc    96   35 -1.441762625390e-09  1.199874339460e-09  9.4620e-12  9.4800e-12
gfc    36   36  4.970993007870e-09 -5.796614285970e-09  8.5570e-13  8.5280e-13
gfc    37   36 -4.041434798690e-09 -4.393947386860e-09  1.4280e-12  1.4290e-12
gfc    38   36  8.838924371610e-10 -1.231605359550e-09  1.3960e-12  1.3940e-12
gfc    39   36  4.522471517210e-09 -3.498598790010e-09  8.2220e-13  8.2250e-13
gfc    40   36  3.656450943010e-09  6.423013629270e-09  1.2290e-12  1.2250e-12
gfc    41   36  2.657993470700e-09 -2.997454924610e-09  1.0580e-12  1.0580e-12
gfc    42   36  4.634016596760e-09 -5.390063492260e-09  9.5890e-13  9.5730e-13
gfc    43   36  6.083889763210e-10 -3.771784129820e-09  1.1680e-12  1.1690e-12
gfc    44   36  2.537483737970e-09 -7.824310142850e-09  9.2380e-13  9.2410e-13
gfc    45   36 -8.913240437020e-09  7.254285736920e-09  1.1400e-12  1.1390e-12
gfc    46   36 -1.040733605590e-09 -1.985215840290e-09  1.0650e-12  1.0640e-12
gfc    47   36  7.247865441200e-09 -4.484933581610e-09  1.0710e-12  1.0690e-12
gfc    48   36 -4.436631853380e-09 -7.032436099230e-10  1.2300e-12  1.2260e-12
gfc    49   36 -4.637031285860e-09  2.249616019010e-09  1.0340e-12  1.0310e-12
gfc    50   36 -1.945221329610e-10  6.543601650360e-10  1.3590e-12  1.3520e-12
gfc    51   36 -6.403108621710e-09  2.805478521230e-09  1.0620e-12  1.0570e-12
gfc    52   36  1.246149122690e-09  6.765799649680e-09  1.4430e-12  1.4350e-12
gfc    53   36  2.637222058130e-09  2.488913650460e-09  1.1490e-12  1.1430e-12
gfc    54   36  2.171686160050e-09 -7.351052924380e-09  1.4950e-12  1.4860e-12
gfc    55   36  1.164405108350e-09  4.541129340690e-09  1.2720e-12  1.2660e-12
gfc    56   36  3.231854464910e-09 -4.128116590050e-10  1.5290e-12  1.5210e-12
gfc    57   36 -1.434868615260e-09 -5.729673947390e-09  1.4100e-12  1.4030e-12
gfc    58   36 -4.113087451200e-09 -1.763034448970e-09  1.5620e-12  1.5560e-12
gfc    59   36  4.403342171720e-10  9.951280705310e-10  1.5490e-12  1.5440e-12
gfc    60   36  1.988124975590e-09 -8.602193771950e-10  1.6100e-12  1.6050e-12
gfc    61   36 -7.208725689160e-10  2.917774935840e-10  1.6840e-12  1.6800e-12
gfc    62   36  1.825558363510e-10  1.461848782670e-09  1.6840e-12  1.6810e-12
gfc    63   36  5.342359105860e-10 -2.222708072020e-09  1.8140e-12  1.8130e-12
gfc    64   36 -1.349697768920e-09 -1.005196406240e-09  1.7920e-12  1.7920e-12
gfc    65   36 -2.221124969910e-09 -1.556090593290e-09  1.9430e-12  1.9440e-12
gfc    66   36 -1.303795561010e-09 -1.948553820700e-09  1.9410e-12  1.9420e-12
gfc    67   36 -1.558372681490e-09 -1.954404155980e-09  2.0770e-12  2.0770e-12
gfc    68   36  4.139124565230e-09  1.047383870750e-09  2.1340e-12  2.1330e-12
gfc    69   36  3.168517901750e-09  1.590552782530e-09  2.2220e-12  2.2210e-12
gfc    70   36  1.261295089650e-09 -4.539903021780e-10  2.3680e-12  2.3660e-12
gfc    71   36 -3.397539584600e-09 -1.556976701510e-09  2.3860e-12  2.3840e-12
gfc    72   36 -5.289708923680e-10 -5.596405696590e-10  2.6440e-12  2.6430e-12
gfc    73   36 -8.078967997690e-10  8.994244258780e-10  2.5800e-12  2.5770e-12
gfc    74   36 -4.636491045380e-10  2.547934825020e-09  2.9630e-12  2.9590e-12
gfc    75   36 -8.492789757520e-11  1.196639957170e-09  2.8130e-12  2.8100e-12
gfc    76   36  5.470427160920e-10 -5.181718389540e-10  3.3230e-12  3.3140e-12
gfc    77   36  7.015848895390e-10 -2.155899745030e-09  3.0950e-12  3.0880e-12
gfc    78   36 -3.863621252890e-09  3.718753608560e-10  3.7230e-12  3.7120e-12
gfc    79   36 -1.556221145870e-09  4.058386173730e-10  3.4340e-12  3.4240e-12
gfc    80   36  1.846877946850e-09 -8.108045495900e-10  4.1690e-12  4.1540e-12
gfc    81   36  1.916110687600e-09  1.049006596120e-09  3.8390e-12  3.8250e-12
gfc    82   36  4.282678656280e-10  9.881821023930e-10  4.6600e-12  4.6440e-12
gfc    83   36  2.222788021790e-09  1.376496899970e-09  4.3130e-12  4.2970e-12
gfc    84   36  2.093477933010e-10 -5.186948396950e-11  5.1980e-12  5.1770e-12
gfc    85   36 -1.164243524290e-09 -1.280639563380e-09  4.8610e-12  4.8390e-12
gfc    86   36 -1.234679115110e-09 -1.311399612450e-09  5.7900e-12  5.7590e-12
gfc    87   36  2.079730959350e-09 -9.804648052360e-10  5.4870e-12  5.4630e-12
gfc    88   36  1.162970488040e-09 -6.175696372070e-11  6.4270e-12  6.3950e-12
gfc    89   36  5.317845792500e-10 -8.667217329720e-10  6.1830e-12  6.1600e-12
gfc    90   36 -1.572270961470e-09 -1.294812357260e-09  7.1150e-12  7.0860e-12
gfc    91   36 -6.140380743830e-10  3.625140145150e-10  6.9560e-12  6.9360e-12
gfc    92   36  5.100733408910e-10  3.170158966980e-09  7.8610e-12  7.8380e-12
gfc    93   36  6.440033068700e-10 -2.800302123020e-10  7.8150e-12  7.7970e-12
gfc    94   36 -6.388023968600e-10 -1.271213929700e-09  8.6950e-12  8.6810e-12
gfc    95   36  8.155710926280e-10 -2.239182484740e-09  8.8740e-12  8.8600e-12
gfc    96   36 -7.332829113430e-11 -7.185685360150e-10  9.5190e-12  9.5190e-12
gfc    37   37  5.570126098270e-09 -4.084836852140e-09  8.9900e-13  8.9840e-13
gfc    38   37 -3.825716583190e-09  2.279381479790e-09  1.5050e-12  1.5090e-12
gfc    39   37  8.741669065840e-10 -5.073720086240e-09  1.5120e-12  1.5120e-12
gfc    40   37 -5.444579710440e-09  1.303176857810e-09  9.1340e-13  9.1360e-13
gfc    41   37  6.423031997220e-10 -1.018621521090e-08  1.3260e-12  1.3260e-12
gfc    42   37 -7.023841195430e-09  3.264412139340e-09  1.0990e-12  1.0990e-12
gfc    43   37  3.458579398270e-09  5.471185566790e-09  1.0030e-12  1.0030e-12
gfc    44   37  1.088152693100e-08  6.739053010030e-09  1.1840e-12  1.1870e-12
gfc    45   37 -6.007910311910e-09  4.381451794960e-09  9.4290e-13  9.4460e-13
gfc    46   37 -4.145755699660e-09  6.081043523220e-09  1.1720e-12  1.1750e-12
gfc    47   37  8.065328549280e-09  1.045001587590e-09  1.1060e-12  1.1070e-12
gfc    48   37 -1.592474065800e-09 -5.000269988490e-09  1.1590e-12  1.1600e-12
gfc    49   37 -1.790288006900e-09  1.266819992400e-09  1.3040e-12  1.3030e-12
gfc    50   37 -1.146376747990e-09 -1.026880187760e-09  1.1910e-12  1.1910e-12
gfc    51   37 -3.166535425950e-09 -5.635109526110e-09  1.4600e-12  1.4580e-12
gfc    52   37 -1.046856895680e-08  2.857650233770e-09  1.2690e-12  1.2690e-12
gfc    53   37 -2.517375916870e-09  1.531222858320e-09  1.5590e-12  1.5580e-12
gfc    54   37  2.662419119450e-09  2.179626642630e-09  1.3710e-12  1.3710e-12
gfc    55   37 -2.899031930720e-09  5.067403642610e-09  1.6140e-12  1.6140e-12
gfc    56   37  2.310733393040e-09  4.788593337040e-09  1.4770e-12  1.4780e-12
gfc    57   37  2.511344390440e-09  2.426358027200e-09  1.6390e-12  1.6420e-12
gfc    58   37  2.323355885000e-09 -2.731739550570e-09  1.5750e-12  1.5800e-12
gfc    59   37 -1.008898331130e-09 -1.494295636250e-09  1.6550e-12  1.6610e-12
gfc    60   37 -2.808816194440e-09  8.034926508010e-10  1.6680e-12  1.6740e-12
gfc    61   37 -2.772454516540e-09 -1.453566296950e-09  1.6830e-12  1.6900e-12
gfc    62   37  4.210975318770e-09  2.711412969050e-09  1.7590e-12  1.7660e-12
gfc    63   37  1.691995413830e-09  4.553130693230e-09  1.7400e-12  1.7470e-12
gfc    64   37  1.736405511120e-09 -1.978868968910e-10  1.8600e-12  1.8660e-12
gfc    65   37  3.278094198110e-09 -2.008188187650e-09  1.8410e-12  1.8480e-12
gfc    66   37  5.686116222320e-10  2.335247832610e-09  1.9810e-12  1.9880e-12
gfc    67   37 -2.785661834840e-09 -5.382707524200e-10  1.9960e-12  2.0030e-12
gfc    68   37 -4.680189410640e-09  3.090330842780e-09  2.1340e-12  2.1430e-12
gfc    69   37 -2.040124652880e-09  5.512834510160e-09  2.2080e-12  2.2160e-12
gfc    70   37 -2.044075907180e-09  1.452503440580e-09  2.3320e-12  2.3420e-12
gfc    71   37  1.004048497760e-09 -1.476945092870e-09  2.4780e-12  2.4870e-12
gfc    72   37 -2.228126916380e-09  5.973774915920e-10  2.5800e-12  2.5930e-12
gfc    73   37 -3.113316537250e-11  6.441626942370e-10  2.8020e-12  2.8120e-12
gfc    74   37 -4.184063706890e-09 -3.016189094730e-09  2.8860e-12  2.9000e-12
gfc    75   37  8.560191902200e-10 -2.226013903740e-09  3.1770e-12  3.1890e-12
gfc    76   37  2.592606005110e-09 -9.499601758560e-11  3.2470e-12  3.2670e-12
gfc    77   37  9.475721556820e-10  1.423105890860e-09  3.5960e-12  3.6140e-12
gfc    78   37  8.089545996570e-10  1.219038473450e-09  3.6660e-12  3.6890e-12
gfc    79   37  3.357548804240e-10 -1.661514191810e-09  4.0590e-12  4.0810e-12
gfc    80   37  9.073753201130e-10 -3.932042248840e-09  4.1420e-12  4.1660e-12
gfc    81   37 -2.502721528170e-09 -1.442479035460e-09  4.5690e-12  4.5900e-12
gfc    82   37 -1.839419980470e-09  1.563326215300e-09  4.6750e-12  4.6970e-12
gfc    83   37 -1.934807348780e-10  3.321549214460e-09  5.1180e-12  5.1400e-12
gfc    84   37 -3.024382447450e-10  8.101138554510e-10  5.2580e-12  5.2830e-12
gfc    85   37  3.622410046960e-10 -1.080632828160e-09  5.7020e-12  5.7280e-12
gfc    86   37  1.700835939080e-09 -1.663713919200e-09  5.8860e-12  5.9150e-12
gfc    87   37  2.433521216490e-09 -1.995124083780e-09  6.3200e-12  6.3520e-12
gfc    88   37 -1.453014632740e-10  1.324517111190e-09  6.5600e-12  6.5910e-12
gfc    89   37 -1.152154810180e-09  3.969698755800e-09  6.9700e-12  7.0050e-12
gfc    90   37 -7.406761902170e-11  2.149423961180e-09  7.2730e-12  7.3070e-12
gfc    91   37  3.572867524430e-10  2.013826358100e-09  7.6490e-12  7.6840e-12
gfc    92   37 -1.011009115460e-09  4.385169453260e-10  8.0340e-12  8.0640e-12
gfc    93   37 -9.393060987450e-10 -9.555532381510e-10  8.3980e-12  8.4290e-12
gfc    94   37  1.495078359330e-09 -5.060002690540e-10  8.8680e-12  8.8920e-12
gfc    95   37  1.368249268800e-09  2.725589413170e-10  9.4030e-12  9.4240e-12
gfc    96   37  6.428701524640e-10  5.768617559190e-10  9.6990e-12  9.6980e-12
gfc    38   38  2.809102783770e-09 -2.831837704940e-09  9.4970e-13  9.5550e-13
gfc    39   38 -9.433038655910e-10  7.554069262180e-09  1.6060e-12  1.6030e-12
gfc    40   38  3.793176377790e-10  4.104646770450e-09  1.5790e-12  1.5850e-12
gfc    41   38 -1.055645954280e-08 -1.531303580820e-09  9.3510e-13  9.4020e-13
gfc    42   38  2.503967903760e-09 -1.304723925440e-08  1.3810e-12  1.3900e-12
gfc    43   38 -6.488153128780e-09  8.154822236240e-10  1.1980e-12  1.2030e-12
gfc    44   38  3.510681797540e-09 -6.134840381210e-09  1.0730e-12  1.0800e-12
gfc    45   38 -4.542159492490e-09  4.038567260700e-09  1.3210e-12  1.3210e-12
gfc    46   38 -5.623308999320e-09 -1.982498339040e-09  1.0420e-12  1.0460e-12
gfc    47   38  4.453257432290e-10  1.608188990620e-09  1.2920e-12  1.2920e-12
gfc    48   38 -8.941834130680e-09 -1.220654238200e-09  1.2140e-12  1.2160e-12
gfc    49   38  2.870699970920e-09 -2.053604364950e-09  1.2270e-12  1.2280e-12
gfc    50   38 -1.121076758140e-09 -5.591530208370e-09  1.4070e-12  1.4100e-12
gfc    51   38  1.929911918850e-09 -5.644995852660e-09  1.2030e-12  1.2080e-12
gfc    52   38 -1.192114837380e-09 -1.688634836270e-09  1.5550e-12  1.5590e-12
gfc    53   38  1.081023859770e-09 -2.138295207130e-09  1.2500e-12  1.2580e-12
gfc    54   38 -4.069112729420e-10 -8.909376541740e-10  1.6500e-12  1.6570e-12
gfc    55   38 -7.108050787630e-09  1.303829720690e-09  1.3540e-12  1.3650e-12
gfc    56   38  1.769228060880e-09  4.904300626950e-09  1.7070e-12  1.7150e-12
gfc    57   38  4.620587217910e-09  4.532983971850e-09  1.4910e-12  1.5040e-12
gfc    58   38 -5.197764365790e-09  3.204300106320e-10  1.7440e-12  1.7530e-12
gfc    59   38 -1.034744099360e-09  4.944234472580e-09  1.6390e-12  1.6510e-12
gfc    60   38  1.855089958080e-09  7.612911289880e-10  1.7810e-12  1.7890e-12
gfc    61   38 -6.141917668160e-10 -6.518545610000e-09  1.7850e-12  1.7960e-12
gfc    62   38 -2.802427509730e-09  2.939809568560e-10  1.8350e-12  1.8440e-12
gfc    63   38  5.879049354560e-10 -9.682777382090e-10  1.9270e-12  1.9370e-12
gfc    64   38  2.397140438520e-09 -2.154476890420e-09  1.9200e-12  1.9300e-12
gfc    65   38 -1.427075908650e-09  3.359743690610e-09  2.0660e-12  2.0760e-12
gfc    66   38  5.318760150860e-10  3.519499147980e-09  2.0470e-12  2.0570e-12
gfc    67   38  1.687373868460e-09 -4.057774485310e-10  2.2090e-12  2.2180e-12
gfc    68   38 -3.070864662850e-09 -3.346268146570e-09  2.2230e-12  2.2320e-12
gfc    69   38 -4.087109919240e-09 -8.398793480540e-10  2.3630e-12  2.3700e-12
gfc    70   38 -1.396626762210e-09 -2.544431984230e-09  2.4500e-12  2.4570e-12
gfc    71   38 -2.586958671780e-10 -6.665953434780e-10  2.5390e-12  2.5460e-12
gfc    72   38  2.404202742070e-09  9.828301851320e-10  2.7260e-12  2.7340e-12
gfc    73   38  2.585638897870e-09  3.892940296290e-09  2.7440e-12  2.7550e-12
gfc    74   38  3.679448250500e-09 -1.589934119510e-09  3.0520e-12  3.0570e-12
gfc    75   38  1.208866738460e-09 -2.390951688420e-09  2.9940e-12  3.0040e-12
gfc    76   38  1.205471162200e-09  4.836964964650e-10  3.4270e-12  3.4330e-12
gfc    77   38 -6.068069012440e-10  1.616156755750e-09  3.2950e-12  3.3080e-12
gfc    78   38 -1.387897622200e-09  2.141439438090e-09  3.8460e-12  3.8540e-12
gfc    79   38 -1.908204242130e-09  1.482375059410e-09  3.6530e-12  3.6710e-12
gfc    80   38  1.277116586270e-09  1.834747277710e-09  4.3110e-12  4.3210e-12
gfc    81   38 -1.616927771270e-09 -3.486221788850e-09  4.0740e-12  4.0990e-12
gfc    82   38 -1.890144640560e-09 -3.925759560270e-09  4.8270e-12  4.8360e-12
gfc    83   38 -5.816487412290e-10 -8.367594085090e-10  4.5680e-12  4.5980e-12
gfc    84   38 -1.299359249070e-09  1.483418464290e-09  5.3880e-12  5.4000e-12
gfc    85   38  2.428532683960e-10  1.396144374210e-09  5.1330e-12  5.1690e-12
gfc    86   38  2.047691691300e-09  1.697595829430e-09  5.9980e-12  6.0130e-12
gfc    87   38  2.204894761860e-09  1.084448736630e-09  5.7660e-12  5.8100e-12
gfc    88   38  7.314852993620e-11  1.484225939950e-09  6.6480e-12  6.6800e-12
gfc    89   38  3.288235092910e-10 -6.000573608340e-10  6.4640e-12  6.5220e-12
gfc    90   38  5.509092346660e-10 -2.583322804790e-09  7.3470e-12  7.3930e-12
gfc    91   38 -1.119801446800e-09 -1.392366100890e-09  7.2260e-12  7.2910e-12
gfc    92   38 -3.536050226010e-10  2.123718332030e-09  8.0860e-12  8.1380e-12
gfc    93   38  1.699812073180e-09 -4.974256900190e-10  8.0590e-12  8.1280e-12
gfc    94   38  1.960150276490e-09 -1.111886839570e-09  8.9020e-12  8.9670e-12
gfc    95   38 -6.691394840580e-10  7.384845387510e-10  9.1040e-12  9.1840e-12
gfc    96   38  7.402351171970e-10  2.984846553400e-09  9.7530e-12  9.7360e-12
gfc    39   39 -1.171336790320e-10  1.965828963490e-09  9.9900e-13  1.0040e-12
gfc    40   39  6.462920476440e-09  3.968146294030e-09  1.6670e-12  1.6560e-12
gfc    41   39 -5.515132511960e-09 -2.606283843140e-09  1.7050e-12  1.7060e-12
gfc    42   39  4.307701813070e-09  9.852184195130e-09  1.0310e-12  1.0290e-12
gfc    43   39  4.731463660320e-09 -3.277972869350e-09  1.4890e-12  1.4950e-12
gfc    44   39  6.263122268850e-09  3.243723470630e-09  1.2510e-12  1.2540e-12
gfc    45   39 -2.011757122680e-09 -7.581237470520e-09  1.1290e-12  1.1320e-12
gfc    46   39  7.190091140140e-09 -2.070735318420e-10  1.3360e-12  1.3330e-12
gfc    47   39 -1.295535361200e-09  8.837436642520e-09  1.0730e-12  1.0710e-12
gfc    48   39  4.426188778800e-09 -7.679837992870e-09  1.3080e-12  1.3020e-12
gfc    49   39  1.904790102800e-09  1.640087818770e-09  1.2620e-12  1.2580e-12
gfc    50   39 -5.386432930830e-09  8.518041596020e-09  1.2890e-12  1.2830e-12
gfc    51   39  5.999173605310e-09  8.186109068340e-10  1.4850e-12  1.4840e-12
gfc    52   39 -1.387877401300e-09 -2.590792143570e-09  1.3350e-12  1.3310e-12
gfc    53   39 -1.534233078280e-09 -3.161966534870e-09  1.6580e-12  1.6600e-12
gfc    54   39  7.675876897040e-09 -1.425811021880e-09  1.4400e-12  1.4400e-12
gfc    55   39 -2.086614644500e-09 -4.760613393930e-09  1.7690e-12  1.7720e-12
gfc    56   39 -1.701259701350e-09 -4.219128900150e-09  1.5700e-12  1.5740e-12
gfc    57   39  1.120653036650e-09  7.359333239500e-10  1.8310e-12  1.8350e-12
gfc    58   39  5.646023539140e-10 -1.320814460360e-09  1.7010e-12  1.7050e-12
gfc    59   39 -2.662447678730e-09  5.239128364770e-10  1.8630e-12  1.8660e-12
gfc    60   39 -1.464889529940e-09 -4.585953118160e-09  1.8190e-12  1.8220e-12
gfc    61   39  3.376219760040e-09 -2.353486155770e-09  1.8870e-12  1.8870e-12
gfc    62   39  2.238964431000e-09  7.519614858650e-10  1.9240e-12  1.9250e-12
gfc    63   39  1.241250611070e-10  2.135112768640e-09  1.9270e-12  1.9240e-12
gfc    64   39  4.976334137060e-10 -3.194795888220e-09  2.0230e-12  2.0210e-12
gfc    65   39 -1.489371337320e-09  5.021635355970e-10  2.0010e-12  1.9960e-12
gfc    66   39 -5.108350264050e-10  5.036130891500e-09  2.1320e-12  2.1260e-12
gfc    67   39 -3.138359350760e-10  4.241725168890e-10  2.1260e-12  2.1200e-12
gfc    68   39 -2.192891975280e-09 -4.711457087650e-10  2.2660e-12  2.2570e-12
gfc    69   39 -1.041166317960e-09 -4.331607310920e-10  2.3140e-12  2.3080e-12
gfc    70   39  4.418674290720e-09 -2.071763957120e-09  2.4400e-12  2.4300e-12
gfc    71   39  4.189279257540e-09 -2.098355860920e-10  2.5670e-12  2.5630e-12
gfc    72   39 -1.606769448410e-09  3.393692903810e-09  2.6710e-12  2.6600e-12
gfc    73   39 -2.389043761900e-09  2.985670337020e-09  2.8870e-12  2.8820e-12
gfc    74   39  6.239306386400e-10  1.567051278290e-09  2.9680e-12  2.9540e-12
gfc    75   39 -1.457287296200e-11  2.328118445040e-09  3.2710e-12  3.2590e-12
gfc    76   39  1.951115406020e-09  3.929724119200e-09  3.3360e-12  3.3150e-12
gfc    77   39  1.143803094760e-10 -2.124050812860e-09  3.7110e-12  3.6940e-12
gfc    78   39 -4.513604345410e-09 -2.985713228920e-09  3.7750e-12  3.7460e-12
gfc    79   39 -1.422262377640e-09 -8.871057330400e-10  4.2040e-12  4.1770e-12
gfc    80   39 -1.113846357010e-09  9.250955309700e-10  4.2770e-12  4.2410e-12
gfc    81   39 -6.715643798920e-10 -5.463283168480e-10  4.7400e-12  4.7070e-12
gfc    82   39  3.663943737280e-11  2.356179613710e-09  4.8370e-12  4.7960e-12
gfc    83   39  3.820311702270e-09  2.715025331270e-09  5.3190e-12  5.2810e-12
gfc    84   39  1.554756382300e-09 -1.868332700510e-09  5.4540e-12  5.4120e-12
gfc    85   39 -2.545313970050e-10 -2.560622518340e-09  5.9350e-12  5.8930e-12
gfc    86   39 -1.510012257920e-09  1.371216650710e-09  6.1240e-12  6.0740e-12
gfc    87   39 -4.639653852770e-10  4.229421424860e-09  6.5900e-12  6.5320e-12
gfc    88   39  1.255284187480e-09  1.275738826710e-09  6.8400e-12  6.7740e-12
gfc    89   39  6.840640326030e-10 -5.993711770050e-10  7.2690e-12  7.2020e-12
gfc    90   39  1.206061820900e-09 -8.661842799410e-10  7.5840e-12  7.5160e-12
gfc    91   39 -1.406606045250e-10 -2.359449543120e-10  7.9570e-12  7.8940e-12
gfc    92   39  6.065122659100e-10 -7.139779049650e-10  8.3460e-12  8.2840e-12
gfc    93   39  1.285904108160e-09 -2.759933033600e-11  8.6770e-12  8.6240e-12
gfc    94   39  1.609956049950e-09  2.997124363400e-09  9.1610e-12  9.1070e-12
gfc    95   39  1.160850687600e-09  1.778868942060e-09  9.6480e-12  9.6020e-12
gfc    96   39 -1.445175131980e-10 -1.882943764130e-09  9.9400e-12  9.9080e-12
gfc    40   40 -1.777073413710e-09  6.055941028190e-10  1.0590e-12  1.0600e-12
gfc    41   40  3.955425567990e-09 -4.780394577750e-09  1.7900e-12  1.7940e-12
gfc    42   40  1.464482865580e-09 -2.854948855130e-09  1.7880e-12  1.7890e-12
gfc    43   40  1.107615462730e-08  7.903417857330e-10  1.0690e-12  1.0690e-12
gfc    44   40 -3.857027015720e-09  6.591998876390e-09  1.5590e-12  1.5610e-12
gfc    45   40  3.456653188230e-09 -3.723490820500e-09  1.3630e-12  1.3640e-12
gfc    46   40  1.617535154020e-10 -1.082763899120e-09  1.2090e-12  1.2100e-12
gfc    47   40 -8.719624455570e-09  7.903450796310e-09  1.4850e-12  1.4910e-12
gfc    48   40  8.232626223220e-10  4.650134071280e-09  1.1800e-12  1.1840e-12
gfc    49   40 -3.281473911140e-09  1.580629285050e-09  1.4500e-12  1.4570e-12
gfc    50   40  2.192049463610e-09  5.306977088840e-09  1.3820e-12  1.3860e-12
gfc    51   40 -2.729589527970e-09 -8.222452422010e-10  1.3920e-12  1.3960e-12
gfc    52   40 -1.019971526040e-08 -1.481112967720e-09  1.6050e-12  1.6100e-12
gfc    53   40 -4.691387324290e-10 -8.924198767560e-10  1.3920e-12  1.3930e-12
gfc    54   40  4.033655481660e-09  4.963555138740e-10  1.7740e-12  1.7790e-12
gfc    55   40  3.214901035710e-09 -4.449502544790e-09  1.4700e-12  1.4710e-12
gfc    56   40  2.027155222220e-09  3.444147392510e-09  1.8830e-12  1.8880e-12
gfc    57   40  8.143570294520e-10 -2.947355938500e-10  1.6020e-12  1.6040e-12
gfc    58   40  1.974161435050e-09 -5.720006952120e-09  1.9470e-12  1.9530e-12
gfc    59   40 -7.626430927520e-09  5.481558605590e-10  1.7580e-12  1.7620e-12
gfc    60   40 -6.066083712740e-10  1.334981394390e-09  1.9890e-12  1.9960e-12
gfc    61   40  3.472124879500e-09 -2.402729205610e-09  1.9150e-12  1.9210e-12
gfc    62   40 -3.340121966560e-09 -3.503106729580e-09  2.0310e-12  2.0390e-12
gfc    63   40  1.290269366530e-10  2.040776131550e-09  2.0660e-12  2.0730e-12
gfc    64   40  4.478890507730e-09  1.648532011630e-09  2.0950e-12  2.1020e-12
gfc    65   40 -3.487491543040e-10 -4.354482848570e-10  2.2100e-12  2.2180e-12
gfc    66   40 -2.854169165380e-09 -3.204014782560e-09  2.1970e-12  2.2010e-12
gfc    67   40 -7.346655721180e-10  6.879830160670e-11  2.3560e-12  2.3590e-12
gfc    68   40  1.194328200230e-09 -9.042080176500e-10  2.3490e-12  2.3490e-12
gfc    69   40 -1.624422997330e-09 -4.192623994650e-09  2.5120e-12  2.5120e-12
gfc    70   40 -2.382265270780e-09  3.018958523030e-10  2.5550e-12  2.5550e-12
gfc    71   40  2.584295971490e-10  1.245990959770e-09  2.6880e-12  2.6890e-12
gfc    72   40 -9.168344588870e-10 -4.560442884010e-10  2.8160e-12  2.8220e-12
gfc    73   40 -8.918747287460e-10 -1.260487399380e-09  2.8980e-12  2.9030e-12
gfc    74   40 -1.561018462100e-09 -3.462220573610e-09  3.1390e-12  3.1460e-12
gfc    75   40 -4.267729886530e-10  1.240390135720e-10  3.1600e-12  3.1630e-12
gfc    76   40 -1.311496726640e-09 -1.536742131900e-09  3.5190e-12  3.5260e-12
gfc    77   40  2.843511927070e-10  1.064855265540e-10  3.4800e-12  3.4810e-12
gfc    78   40  2.408556073970e-09 -1.553341928240e-09  3.9560e-12  3.9610e-12
gfc    79   40  3.164002885790e-09 -9.698379119120e-10  3.8660e-12  3.8670e-12
gfc    80   40 -3.413087746760e-11 -7.826914875700e-10  4.4450e-12  4.4510e-12
gfc    81   40 -3.077710882910e-10  5.626717537330e-10  4.3200e-12  4.3210e-12
gfc    82   40  1.336812356440e-09  7.595432921830e-10  4.9840e-12  4.9920e-12
gfc    83   40 -1.885705464610e-09  2.798603791800e-09  4.8420e-12  4.8430e-12
gfc    84   40 -5.447451525400e-10  1.535258462360e-09  5.5700e-12  5.5850e-12
gfc    85   40 -1.344496471100e-09 -3.413191090720e-10  5.4360e-12  5.4420e-12
gfc    86   40  2.313836249760e-09 -2.310961592430e-09  6.2070e-12  6.2230e-12
gfc    87   40  1.947145133590e-09 -3.307038205210e-09  6.0970e-12  6.1030e-12
gfc    88   40 -1.128473207650e-09 -2.240605060340e-09  6.8910e-12  6.9070e-12
gfc    89   40 -4.654697592480e-10  4.850638865310e-10  6.8170e-12  6.8240e-12
gfc    90   40  2.184028480180e-09  7.858628901860e-10  7.6200e-12  7.6310e-12
gfc    91   40  1.995630819130e-09 -8.243196506480e-10  7.5860e-12  7.5880e-12
gfc    92   40  2.239559987320e-10 -6.782328549620e-10  8.3810e-12  8.3850e-12
gfc    93   40  1.182982901260e-09  1.711708758860e-10  8.4030e-12  8.4060e-12
gfc    94   40 -3.208160580450e-10 -1.677151647110e-10  9.1910e-12  9.1950e-12
gfc    95   40 -2.374489844700e-09  5.382282402180e-10  9.4280e-12  9.4270e-12
gfc    96   40 -1.709983234230e-09  1.646581952690e-09  9.9650e-12  9.9790e-12
gfc    41   41  4.140371119760e-09  5.790916075690e-09  1.1150e-12  1.1120e-12
gfc    42   41  5.122230145940e-10 -3.749007094890e-11  1.8310e-12  1.8400e-12
gfc    43   41 -1.970081075910e-09  3.124098387280e-09  1.9200e-12  1.9220e-12
gfc    44   41  3.202567419040e-09 -1.411006754670e-09  1.1620e-12  1.1640e-12
gfc    45   41  9.775281592120e-10  7.059677214850e-10  1.6760e-12  1.6710e-12
gfc    46   41 -1.651168155740e-10 -6.230875465080e-09  1.4290e-12  1.4240e-12
gfc    47   41 -3.363471968770e-09  4.546786695760e-09  1.2750e-12  1.2710e-12
gfc    48   41 -2.544460569480e-09 -9.922580665010e-09  1.5020e-12  1.5020e-12
gfc    49   41 -2.331684445810e-09 -2.379040260200e-09  1.2200e-12  1.2210e-12
gfc    50   41 -6.324411939990e-09 -5.810582496980e-09  1.4500e-12  1.4560e-12
gfc    51   41  2.118023145080e-09  1.189987428520e-09  1.4350e-12  1.4400e-12
gfc    52   41 -3.045890984570e-09 -3.505446253620e-09  1.4260e-12  1.4330e-12
gfc    53   41  7.445573858680e-09 -6.051359372750e-09  1.6850e-12  1.6900e-12
gfc    54   41  5.777746472510e-09  4.816489480540e-09  1.4940e-12  1.5000e-12
gfc    55   41  3.584200361930e-09  2.919684962910e-10  1.8790e-12  1.8810e-12
gfc    56   41 -3.792733024550e-10  2.889448060700e-09  1.6370e-12  1.6380e-12
gfc    57   41 -6.897877610080e-10  2.101710305090e-09  2.0030e-12  2.0030e-12
gfc    58   41  2.400191701150e-09  3.141043364550e-09  1.8040e-12  1.8010e-12
gfc    59   41 -7.245693091000e-10  1.013373064350e-09  2.0720e-12  2.0720e-12
gfc    60   41  3.414588424070e-10 -1.471776689200e-09  1.9610e-12  1.9590e-12
gfc    61   41  1.025467562030e-09 -2.417517227320e-09  2.1090e-12  2.1100e-12
gfc    62   41 -3.893401740680e-09 -3.131981256070e-09  2.0940e-12  2.0930e-12
gfc    63   41 -3.975985473230e-09 -1.399922285020e-09  2.1410e-12  2.1410e-12
gfc    64   41  1.496651323810e-10 -6.462469279720e-10  2.2070e-12  2.2050e-12
gfc    65   41  2.029387235060e-09 -1.582658813230e-09  2.1930e-12  2.1940e-12
gfc    66   41 -1.693126400620e-09  3.094566438460e-09  2.3100e-12  2.3080e-12
gfc    67   41 -3.448638248110e-10 -1.560702526170e-09  2.2900e-12  2.2880e-12
gfc    68   41  4.884824395690e-09 -4.736012708870e-09  2.4230e-12  2.4220e-12
gfc    69   41 -1.057550049760e-09 -1.391548447330e-09  2.4470e-12  2.4450e-12
gfc    70   41  3.478249799860e-09  1.415855528990e-09  2.5690e-12  2.5680e-12
gfc    71   41  1.890646091740e-09 -8.027596689650e-10  2.6750e-12  2.6740e-12
gfc    72   41 -3.136947724370e-09 -2.828219264540e-09  2.7690e-12  2.7700e-12
gfc    73   41  8.710129417680e-11 -7.254980340740e-10  2.9770e-12  2.9780e-12
gfc    74   41  5.686466695990e-09  1.530857777020e-09  3.0400e-12  3.0440e-12
gfc    75   41  1.124819768770e-09  3.195666232920e-10  3.3530e-12  3.3560e-12
gfc    76   41 -2.569566846110e-09  1.182079725520e-09  3.3930e-12  3.4000e-12
gfc    77   41  6.141690827190e-10  9.898235426410e-10  3.7930e-12  3.8010e-12
gfc    78   41  2.555924380180e-09 -2.438034286230e-09  3.8270e-12  3.8390e-12
gfc    79   41 -1.323793985450e-09 -8.192199793510e-10  4.2950e-12  4.3090e-12
gfc    80   41 -6.777550747760e-10  2.566818186430e-09  4.3420e-12  4.3600e-12
gfc    81   41  1.402206456620e-09 -1.695936363840e-09  4.8500e-12  4.8720e-12
gfc    82   41 -6.919496482310e-10 -3.922308987210e-10  4.9240e-12  4.9530e-12
gfc    83   41 -3.161521136740e-09  8.761770694170e-11  5.4500e-12  5.4790e-12
gfc    84   41 -1.670623553830e-10 -1.199413501130e-09  5.5680e-12  5.6030e-12
gfc    85   41 -1.433165593890e-09 -2.662265613140e-09  6.0900e-12  6.1230e-12
gfc    86   41 -1.663084252040e-09 -1.739535658790e-09  6.2710e-12  6.3070e-12
gfc    87   41  1.832030684780e-09 -7.060677506100e-10  6.7650e-12  6.7970e-12
gfc    88   41  3.461727403160e-09 -1.911201408010e-10  7.0120e-12  7.0490e-12
gfc    89   41  1.670515072330e-09 -1.151109369160e-09  7.4590e-12  7.4910e-12
gfc    90   41 -1.462250214960e-09  1.757466361340e-09  7.7840e-12  7.8240e-12
gfc    91   41 -2.201949733560e-09  1.302872814620e-09  8.1650e-12  8.1990e-12
gfc    92   41  1.144950543560e-10 -8.990195247070e-10  8.5700e-12  8.6060e-12
gfc    93   41  2.169693441460e-09 -3.114378402780e-10  8.8930e-12  8.9130e-12
gfc    94   41  1.276827361910e-09 -1.199171445260e-09  9.3930e-12  9.4160e-12
gfc    95   41  2.871969132540e-10 -1.274794051040e-09  9.8400e-12  9.8550e-12
gfc    96   41  1.706959969010e-09 -1.179083014990e-09  1.0160e-11  1.0180e-11
gfc    42   42 -6.486441097690e-09  2.828521679670e-09  1.1790e-12  1.1750e-12
gfc    43   42 -8.552932368390e-09  3.960635368650e-09  1.9900e-12  1.9940e-12
gfc    44   42 -7.436972519040e-10 -8.861842320000e-10  2.0210e-12  2.0170e-12
gfc    45   42 -1.478800373700e-09 -1.098986420840e-08  1.2160e-12  1.2160e-12
gfc    46   42  1.144546844940e-09  6.837179221640e-09  1.7540e-12  1.7510e-12
gfc    47   42 -1.891313634270e-09 -5.901499775260e-09  1.5500e-12  1.5500e-12
gfc    48   42  2.379475129370e-09  2.202035736410e-09  1.3610e-12  1.3600e-12
gfc    49   42 -2.860191698850e-09 -4.925770503660e-10  1.6720e-12  1.6730e-12
gfc    50   42  5.456886367720e-09 -3.942133553210e-09  1.3410e-12  1.3400e-12
gfc    51   42  6.632874445090e-10  3.841449503520e-09  1.6230e-12  1.6260e-12
gfc    52   42  1.226747971260e-10 -5.670644905820e-09  1.5750e-12  1.5750e-12
gfc    53   42  4.514987592790e-09  2.390431341710e-09  1.5640e-12  1.5680e-12
gfc    54   42  5.257289176870e-09  5.817778705880e-09  1.8270e-12  1.8280e-12
gfc    55   42  3.118738288740e-09 -2.223990951060e-09  1.5880e-12  1.5920e-12
gfc    56   42 -5.609349550070e-09 -9.900908240920e-11  2.0160e-12  2.0180e-12
gfc    57   42 -9.352807667770e-09  1.300020114390e-09  1.7030e-12  1.7060e-12
gfc    58   42  8.670720777340e-10 -1.701491593060e-09  2.1370e-12  2.1390e-12
gfc    59   42 -1.635219483510e-09 -7.719505841040e-10  1.8710e-12  1.8710e-12
gfc    60   42  1.236061508760e-09  3.634511292850e-09  2.2100e-12  2.2110e-12
gfc    61   42  3.640931025500e-09  4.115366784110e-09  2.0520e-12  2.0520e-12
gfc    62   42  4.557794137140e-09 -3.341570678180e-09  2.2600e-12  2.2600e-12
gfc    63   42 -7.236502942920e-10  2.179297566840e-11  2.2250e-12  2.2230e-12
gfc    64   42  9.756707006370e-10 -1.116495117650e-09  2.3110e-12  2.3100e-12
gfc    65   42  3.103079043560e-09 -4.878628585280e-09  2.3810e-12  2.3800e-12
gfc    66   42 -3.455888619540e-09 -3.639658831650e-09  2.3880e-12  2.3880e-12
gfc    67   42 -1.309509225800e-09  2.480781759650e-09  2.5280e-12  2.5250e-12
gfc    68   42 -1.619808697330e-09  3.160936042700e-09  2.5080e-12  2.5080e-12
gfc    69   42 -2.286135317410e-09  2.253927821550e-09  2.6730e-12  2.6750e-12
gfc    70   42 -9.959158659200e-10  1.532440947650e-09  2.6830e-12  2.6870e-12
gfc    71   42 -2.809649573900e-10 -4.197358210530e-11  2.8370e-12  2.8430e-12
gfc    72   42  5.214512242160e-10  8.831123917320e-10  2.9240e-12  2.9280e-12
gfc    73   42  3.048605911260e-09  1.523047198420e-09  3.0390e-12  3.0430e-12
gfc    74   42 -7.931054413890e-11  2.107505773590e-09  3.2340e-12  3.2340e-12
gfc    75   42 -1.461561679420e-09  2.019599646900e-09  3.2960e-12  3.2960e-12
gfc    76   42 -3.881513942450e-09 -1.240413043000e-09  3.6130e-12  3.6080e-12
gfc    77   42 -1.896096547590e-09 -1.439395876010e-10  3.6200e-12  3.6170e-12
gfc    78   42 -1.581127613610e-09 -1.405159642840e-09  4.0520e-12  4.0480e-12
gfc    79   42 -1.467513502850e-09  4.690484359580e-11  4.0170e-12  4.0150e-12
gfc    80   42  3.305506017580e-10 -2.656478386100e-09  4.5530e-12  4.5530e-12
gfc    81   42  3.346799465470e-09 -1.825440579140e-09  4.4930e-12  4.4950e-12
gfc    82   42  3.695591590120e-09  9.475135827590e-10  5.1160e-12  5.1190e-12
gfc    83   42  1.391038360100e-09  1.261974257160e-09  5.0500e-12  5.0500e-12
gfc    84   42 -5.130266718730e-10  2.541364865510e-10  5.7380e-12  5.7360e-12
gfc    85   42  2.007587652110e-09 -7.488348910790e-10  5.6770e-12  5.6720e-12
gfc    86   42  2.152919865860e-10 -1.739793882870e-09  6.4070e-12  6.3980e-12
gfc    87   42  1.211587223040e-09  7.320517625640e-10  6.3700e-12  6.3610e-12
gfc    88   42  1.035519440440e-09 -6.491774456980e-10  7.1200e-12  7.1120e-12
gfc    89   42 -7.552522081860e-10  1.421621399220e-10  7.1110e-12  7.1050e-12
gfc    90   42 -6.319785011700e-10  8.737500027060e-10  7.8650e-12  7.8590e-12
gfc    91   42  1.522173543040e-09  1.614977943940e-10  7.8900e-12  7.8810e-12
gfc    92   42  7.001656069350e-10 -2.297177751280e-09  8.6360e-12  8.6390e-12
gfc    93   42 -2.757101440630e-10 -1.587336788140e-09  8.7000e-12  8.6970e-12
gfc    94   42 -3.860233033130e-11 -1.059582576550e-09  9.4440e-12  9.4540e-12
gfc    95   42  1.785285487700e-09 -6.526109724270e-10  9.6970e-12  9.6990e-12
gfc    96   42  1.602715766680e-09  6.177387376190e-10  1.0200e-11  1.0220e-11
gfc    43   43 -3.364043856740e-09 -8.163447070310e-09  1.2360e-12  1.2350e-12
gfc    44   43  2.168049156330e-09 -3.012154206340e-09  2.0310e-12  2.0290e-12
gfc    45   43  4.336868517290e-09  1.059792138140e-09  2.1600e-12  2.1550e-12
gfc    46   43 -2.699399985520e-09  1.206949938190e-08  1.3160e-12  1.3140e-12
gfc    47   43  1.546381040080e-09  3.781720083750e-09  1.8710e-12  1.8700e-12
gfc    48   43  3.807538012050e-09  5.253939427360e-09  1.6220e-12  1.6240e-12
gfc    49   43  5.509201187450e-09 -7.352654184680e-09  1.4340e-12  1.4350e-12
gfc    50   43  3.457113285840e-12 -1.592087585190e-09  1.6900e-12  1.6900e-12
gfc    51   43 -5.225410380130e-09  2.983622009780e-09  1.3940e-12  1.3920e-12
gfc    52   43  4.404437110120e-09 -2.549379516780e-09  1.6200e-12  1.6170e-12
gfc    53   43 -3.881817053940e-10  4.330206367960e-09  1.6400e-12  1.6360e-12
gfc    54   43 -1.821641267560e-09  3.909620905860e-09  1.5940e-12  1.5910e-12
gfc    55   43  5.328042461390e-10 -8.168625790660e-11  1.9150e-12  1.9070e-12
gfc    56   43  7.386788212280e-10 -5.534300840050e-09  1.6890e-12  1.6840e-12
gfc    57   43 -1.937345560880e-09 -6.424164474190e-09  2.1210e-12  2.1160e-12
gfc    58   43 -1.596277937530e-09 -2.922668207880e-09  1.8670e-12  1.8650e-12
gfc    59   43 -3.002599457820e-09 -3.008788560350e-09  2.2510e-12  2.2490e-12
gfc    60   43  3.441524901270e-09  4.808311054190e-10  2.0670e-12  2.0670e-12
gfc    61   43  1.512318799680e-09  4.938961310450e-09  2.3280e-12  2.3250e-12
gfc    62   43 -1.456828463720e-09  5.228731870090e-10  2.2520e-12  2.2470e-12
gfc    63   43 -4.317219949170e-09  3.284558771040e-09  2.3790e-12  2.3710e-12
gfc    64   43  6.589476358220e-10  1.820879292470e-09  2.4020e-12  2.3930e-12
gfc    65   43  3.375645000560e-09  1.889379075680e-10  2.4260e-12  2.4170e-12
gfc    66   43  6.333717459570e-10 -2.629804553010e-09  2.5180e-12  2.5120e-12
gfc    67   43  2.967913102230e-09 -3.378123440800e-09  2.5000e-12  2.4930e-12
gfc    68   43  1.793206031890e-09 -7.413140205080e-10  2.6230e-12  2.6200e-12
gfc    69   43 -1.878934176130e-10  5.798081938550e-10  2.6230e-12  2.6220e-12
gfc    70   43 -3.332388578050e-09 -1.561618471710e-09  2.7420e-12  2.7430e-12
gfc    71   43 -1.617925627280e-09  1.605379513310e-09  2.8190e-12  2.8190e-12
gfc    72   43  1.262949399510e-09 -4.263222140190e-10  2.9070e-12  2.9100e-12
gfc    73   43  2.851791208630e-09  7.054963323760e-10  3.0940e-12  3.0940e-12
gfc    74   43  3.762540905630e-09  4.037268624860e-09  3.1470e-12  3.1470e-12
gfc    75   43  5.278692421900e-10 -4.482455472530e-10  3.4530e-12  3.4480e-12
gfc    76   43 -6.098674390750e-10 -3.300461829110e-09  3.4780e-12  3.4740e-12
gfc    77   43  2.271279201030e-11 -1.692741765910e-09  3.8910e-12  3.8820e-12
gfc    78   43  1.932320220660e-09 -1.905382553860e-09  3.9110e-12  3.9010e-12
gfc    79   43  1.867547497440e-09 -1.072052937590e-09  4.4010e-12  4.3860e-12
gfc    80   43  3.641518920800e-10 -3.002589107070e-10  4.4380e-12  4.4220e-12
gfc    81   43  1.198038713810e-09  2.504802063230e-09  4.9750e-12  4.9550e-12
gfc    82   43  2.377169505480e-09  3.829540880450e-09  5.0520e-12  5.0350e-12
gfc    83   43 -1.819554940770e-09  3.496100110420e-09  5.6060e-12  5.5810e-12
gfc    84   43 -8.283957752730e-10  3.648096478260e-09  5.7410e-12  5.7170e-12
gfc    85   43  2.156201483170e-10 -1.464209137500e-10  6.2810e-12  6.2500e-12
gfc    86   43  6.449250941620e-10  6.084725795770e-10  6.4840e-12  6.4530e-12
gfc    87   43 -8.146294803220e-10 -4.534634443040e-10  6.9810e-12  6.9460e-12
gfc    88   43  6.797213436640e-10 -1.712596504220e-09  7.2650e-12  7.2300e-12
gfc    89   43  1.895916084790e-10 -1.097681470680e-09  7.6990e-12  7.6710e-12
gfc    90   43 -6.927586565000e-10 -8.204175597400e-10  8.0650e-12  8.0360e-12
gfc    91   43 -1.208262150150e-10 -7.872238924890e-10  8.4110e-12  8.3900e-12
gfc    92   43  7.864187019290e-10  1.311362598700e-09  8.8620e-12  8.8390e-12
gfc    93   43  6.078429068680e-11  7.804526731520e-10  9.1370e-12  9.1200e-12
gfc    94   43 -6.779219624140e-10 -1.177659591420e-09  9.6780e-12  9.6630e-12
gfc    95   43 -3.066191697620e-10 -5.446156634760e-10  1.0060e-11  1.0050e-11
gfc    96   43  4.974176977470e-10  9.923411054310e-10  1.0410e-11  1.0410e-11
gfc    44   44  2.817061149060e-09 -1.706795980980e-09  1.3030e-12  1.3070e-12
gfc    45   44  1.128776218920e-08  3.113870405470e-09  2.2090e-12  2.2020e-12
gfc    46   44  2.835646460250e-09 -3.031821313630e-09  2.2720e-12  2.2800e-12
gfc    47   44 -2.931890627330e-09  1.020500184180e-08  1.3750e-12  1.3780e-12
gfc    48   44  1.654115261470e-10 -8.773498850460e-11  1.9630e-12  1.9670e-12
gfc    49   44  5.760476179690e-09  7.887955315070e-09  1.7620e-12  1.7590e-12
gfc    50   44  9.046609325270e-10 -8.236874164050e-10  1.5300e-12  1.5290e-12
gfc    51   44  2.780923174750e-10  1.277120645900e-09  1.8790e-12  1.8710e-12
gfc    52   44 -1.406212480440e-09 -2.192178905800e-10  1.5220e-12  1.5210e-12
gfc    53   44  1.682757633640e-09 -1.188022041060e-09  1.8050e-12  1.7930e-12
gfc    54   44 -1.786558412820e-09  3.208861180350e-09  1.7920e-12  1.7880e-12
gfc    55   44  7.722562550810e-09 -2.302777495800e-09  1.7360e-12  1.7270e-12
gfc    56   44  1.233406502590e-09  2.339409099590e-09  2.0750e-12  2.0680e-12
gfc    57   44  2.146002385370e-09 -1.357592769390e-10  1.7840e-12  1.7760e-12
gfc    58   44  6.951477830900e-09  6.672527149500e-10  2.2830e-12  2.2780e-12
gfc    59   44  5.384345295250e-09 -3.330897162430e-09  1.9420e-12  1.9370e-12
gfc    60   44  1.535267106950e-09 -1.498404854880e-09  2.4140e-12  2.4120e-12
gfc    61   44  9.377216809030e-10  4.038249777090e-09  2.1540e-12  2.1490e-12
gfc    62   44  2.270425947460e-09  1.086138852610e-09  2.4950e-12  2.4920e-12
gfc    63   44 -6.749443498280e-09 -2.057329614350e-09  2.3730e-12  2.3620e-12
gfc    64   44 -5.642588497180e-09  2.692283488020e-09  2.5570e-12  2.5470e-12
gfc    65   44  1.330194395070e-09  2.508253996280e-09  2.5700e-12  2.5540e-12
gfc    66   44  1.850035501060e-09 -4.522445386610e-09  2.6210e-12  2.6080e-12
gfc    67   44  2.759532536280e-10  1.057118937790e-09  2.7380e-12  2.7200e-12
gfc    68   44  1.895517748440e-09  3.833937195260e-09  2.7170e-12  2.7010e-12
gfc    69   44  2.780973854570e-09 -1.678338870420e-09  2.8880e-12  2.8700e-12
gfc    70   44  9.639791162410e-10 -5.297081112210e-10  2.8610e-12  2.8460e-12
gfc    71   44  1.319684297040e-09 -4.726844062530e-10  3.0390e-12  3.0180e-12
gfc    72   44  1.077421675610e-09 -2.428967055140e-09  3.0730e-12  3.0550e-12
gfc    73   44 -6.161870802750e-09  1.251189472900e-09  3.2120e-12  3.1910e-12
gfc    74   44 -2.323422708110e-09  2.759275149500e-09  3.3550e-12  3.3370e-12
gfc    75   44  1.618707116140e-09  6.445439138000e-10  3.4300e-12  3.4120e-12
gfc    76   44  6.288466562150e-10 -3.779022837730e-10  3.7120e-12  3.6930e-12
gfc    77   44  4.643403360020e-11  2.264216282470e-09  3.7190e-12  3.7010e-12
gfc    78   44  2.748604445670e-10  1.942094701810e-09  4.1480e-12  4.1290e-12
gfc    79   44  1.221073862530e-09 -2.638388569510e-09  4.0930e-12  4.0800e-12
gfc    80   44 -1.676159647840e-09 -1.025703800480e-09  4.6530e-12  4.6370e-12
gfc    81   44  9.821460078700e-10  2.505550063770e-09  4.5640e-12  4.5490e-12
gfc    82   44 -1.146017837930e-09  2.094483108970e-09  5.2290e-12  5.2140e-12
gfc    83   44 -2.357634244920e-10 -3.066881182460e-10  5.1290e-12  5.1120e-12
gfc    84   44 -1.042300569270e-09 -2.228435671720e-09  5.8710e-12  5.8590e-12
gfc    85   44  9.641290960090e-10 -2.490951168320e-09  5.7770e-12  5.7650e-12
gfc    86   44 -8.135020334090e-10 -1.115532783340e-09  6.5670e-12  6.5640e-12
gfc    87   44 -2.311007673700e-10  4.932529518660e-10  6.4970e-12  6.4890e-12
gfc    88   44  1.522050721150e-09  1.701814085310e-10  7.3030e-12  7.3090e-12
gfc    89   44  4.405454902480e-09 -7.163065371340e-10  7.2710e-12  7.2640e-12
gfc    90   44  6.811995860310e-10  4.045739752020e-10  8.0810e-12  8.0880e-12
gfc    91   44  2.262992479340e-10  2.171688662630e-09  8.0800e-12  8.0680e-12
gfc    92   44  3.985300160990e-10  1.241959641770e-09  8.8690e-12  8.8670e-12
gfc    93   44 -1.313486112020e-09  4.727342012210e-10  8.9010e-12  8.8860e-12
gfc    94   44 -6.400046962100e-10  1.238457475600e-09  9.6900e-12  9.6740e-12
gfc    95   44 -2.619332687240e-11 -7.961132896770e-10  9.8980e-12  9.8810e-12
gfc    96   44  5.580957554410e-11 -2.573853778360e-10  1.0430e-11  1.0410e-11
gfc    45   45 -4.972685849470e-10  5.134101914020e-10  1.3610e-12  1.3640e-12
gfc    46   45 -9.993724363220e-10  4.969844801490e-09  2.2500e-12  2.2470e-12
gfc    47   45  6.226614071630e-09  3.412142709300e-09  2.3920e-12  2.3990e-12
gfc    48   45  5.865368623510e-09  4.684249328350e-09  1.4860e-12  1.4910e-12
gfc    49   45  1.161426070250e-09 -1.088422647220e-09  2.0590e-12  2.0590e-12
gfc    50   45 -2.805612634240e-09  5.613708387070e-09  1.8450e-12  1.8450e-12
gfc    51   45 -8.867460157470e-09 -6.051301824910e-09  1.6120e-12  1.6110e-12
gfc    52   45  1.750159936900e-09 -3.060628348760e-10  1.9030e-12  1.8970e-12
gfc    53   45 -7.293724767960e-09  2.936524243760e-09  1.6090e-12  1.6100e-12
gfc    54   45 -1.651939454710e-09 -5.322730690370e-09  1.8070e-12  1.8010e-12
gfc    55   45  1.456697364860e-09  4.382136904370e-09  1.8830e-12  1.8780e-12
gfc    56   45  4.932146889170e-09 -9.212487392520e-10  1.7830e-12  1.7770e-12
gfc    57   45 -1.499041602910e-09  4.372257207480e-09  2.1630e-12  2.1570e-12
gfc    58   45 -1.196895084840e-09  4.730887227620e-09  1.9090e-12  1.9070e-12
gfc    59   45  6.847199109420e-09 -1.524049279340e-09  2.3670e-12  2.3620e-12
gfc    60   45  4.059826707050e-09 -4.381173963090e-09  2.1330e-12  2.1290e-12
gfc    61   45  2.503588548140e-09  2.429589071650e-09  2.5000e-12  2.4930e-12
gfc    62   45 -2.210073515620e-11 -2.794389693550e-09  2.3720e-12  2.3650e-12
gfc    63   45 -8.164004524360e-10 -3.898520932070e-09  2.5840e-12  2.5770e-12
gfc    64   45 -1.084146756210e-09 -2.599341898330e-09  2.5770e-12  2.5700e-12
gfc    65   45 -2.955418536720e-09  2.045344741710e-09  2.6490e-12  2.6470e-12
gfc    66   45  2.701757140470e-10 -9.638310005040e-10  2.7340e-12  2.7310e-12
gfc    67   45 -1.580970993050e-09  9.253786458470e-10  2.7260e-12  2.7260e-12
gfc    68   45 -1.556720352550e-09  2.364233360860e-09  2.8560e-12  2.8500e-12
gfc    69   45  1.004189154340e-09  2.246564814960e-09  2.8430e-12  2.8380e-12
gfc    70   45 -9.522693022490e-10  2.797512992270e-09  2.9680e-12  2.9570e-12
gfc    71   45  1.112009325130e-09 -1.314275783140e-09  3.0170e-12  3.0060e-12
gfc    72   45 -6.680990089230e-10 -5.072879464120e-12  3.1030e-12  3.0890e-12
gfc    73   45 -7.148303360210e-10 -2.214580639140e-09  3.2600e-12  3.2420e-12
gfc    74   45 -2.347068490700e-09 -1.272722366040e-09  3.2990e-12  3.2830e-12
gfc    75   45 -2.220118019570e-09 -2.543022234700e-09  3.5770e-12  3.5560e-12
gfc    76   45 -9.140569107410e-10 -1.407536465360e-09  3.5900e-12  3.5750e-12
gfc    77   45 -6.582978640710e-10  1.494331786980e-09  3.9700e-12  3.9480e-12
gfc    78   45 -4.966977002140e-10  2.428003794080e-09  3.9930e-12  3.9780e-12
gfc    79   45 -4.031557436630e-10 -1.472780548650e-11  4.4440e-12  4.4190e-12
gfc    80   45 -3.407717039360e-10 -1.726576688740e-09  4.5150e-12  4.5000e-12
gfc    81   45  2.527999913260e-09 -6.677381680550e-10  4.9890e-12  4.9660e-12
gfc    82   45  8.130828584900e-10 -3.046074183430e-09  5.1380e-12  5.1280e-12
gfc    83   45 -5.255382411700e-10 -6.935196546030e-10  5.5980e-12  5.5840e-12
gfc    84   45  3.035912397180e-09 -8.430144984630e-10  5.8520e-12  5.8470e-12
gfc    85   45  1.762283176760e-09  7.160711909290e-10  6.2710e-12  6.2630e-12
gfc    86   45  1.623173727420e-09  4.877644341150e-10  6.6320e-12  6.6350e-12
gfc    87   45 -7.057519855680e-11  5.937363444330e-10  6.9880e-12  6.9900e-12
gfc    88   45  1.505052605380e-09  3.285562887380e-10  7.4550e-12  7.4620e-12
gfc    89   45 -2.862527583370e-10 -4.503363790360e-10  7.7370e-12  7.7360e-12
gfc    90   45 -2.707131465410e-09  1.454995228150e-09  8.2930e-12  8.3000e-12
gfc    91   45 -2.426384019850e-09  3.302306373460e-09  8.4940e-12  8.4880e-12
gfc    92   45  1.074144276510e-10 -4.409738786450e-10  9.1200e-12  9.1200e-12
gfc    93   45  2.086565465450e-10 -1.577816515550e-09  9.2430e-12  9.2300e-12
gfc    94   45  1.321132168070e-10 -1.439572253800e-09  9.9270e-12  9.9220e-12
gfc    95   45 -1.262272888750e-09  1.300229230350e-10  1.0160e-11  1.0150e-11
gfc    96   45 -8.595051185910e-10  3.832454536370e-10  1.0650e-11  1.0640e-11
gfc    46   46  2.956179637840e-10 -2.590971784830e-09  1.4500e-12  1.4430e-12
gfc    47   46 -6.689860038330e-10 -4.187688588940e-09  2.4370e-12  2.4450e-12
gfc    48   46 -3.107604863610e-09  8.822843719710e-09  2.5660e-12  2.5620e-12
gfc    49   46  2.448471777720e-09  4.557264209250e-10  1.5530e-12  1.5540e-12
gfc    50   46 -5.752999175180e-09  2.178484123590e-09  2.2040e-12  2.1950e-12
gfc    51   46  4.438753598970e-10  8.540845667160e-11  1.9960e-12  2.0020e-12
gfc    52   46 -3.075952801770e-12  3.873987193940e-09  1.7210e-12  1.7180e-12
gfc    53   46 -1.241854732430e-09 -4.764082875930e-09  2.1050e-12  2.1070e-12
gfc    54   46  7.257763232320e-10 -4.136234492210e-09  1.7290e-12  1.7290e-12
gfc    55   46 -3.515716555520e-09 -1.873550772070e-09  1.9950e-12  1.9960e-12
gfc    56   46  3.391644239470e-09 -3.954006512480e-09  2.0350e-12  2.0330e-12
gfc    57   46 -4.091541100030e-09  2.420581061860e-09  1.9120e-12  1.9010e-12
gfc    58   46  1.624744315550e-09  2.021590240810e-09  2.3470e-12  2.3410e-12
gfc    59   46  4.531394458010e-09  2.170721202850e-09  1.9730e-12  1.9580e-12
gfc    60   46  1.670827677780e-09  3.070629024070e-11  2.5770e-12  2.5640e-12
gfc    61   46 -9.743026848810e-11  1.681410290250e-09  2.1680e-12  2.1500e-12
gfc    62   46 -3.645456550830e-10  1.404684514830e-09  2.7250e-12  2.7040e-12
gfc    63   46  4.643412717420e-10  2.875753515170e-10  2.4200e-12  2.4020e-12
gfc    64   46  2.519462257170e-09  3.066125412670e-10  2.8160e-12  2.7930e-12
gfc    65   46  3.301870590440e-09  1.516180661320e-09  2.6660e-12  2.6550e-12
gfc    66   46  4.777411390580e-10 -2.932125348160e-09  2.8800e-12  2.8670e-12
gfc    67   46 -3.028013174290e-09 -7.076026853750e-10  2.8800e-12  2.8810e-12
gfc    68   46 -3.886104256170e-09 -1.080010269170e-09  2.9540e-12  2.9500e-12
gfc    69   46 -9.435802145620e-10 -1.390278040340e-09  3.0630e-12  3.0690e-12
gfc    70   46 -2.918194580760e-09 -2.801737916020e-10  3.0680e-12  3.0690e-12
gfc    71   46 -2.031716984360e-09  2.163402169520e-09  3.2280e-12  3.2350e-12
gfc    72   46 -5.143242187940e-10  1.382522066890e-09  3.2430e-12  3.2440e-12
gfc    73   46  1.105726486970e-09 -2.239763335010e-09  3.3970e-12  3.4000e-12
gfc    74   46 -1.490144005730e-09 -1.115367816050e-09  3.4920e-12  3.4900e-12
gfc    75   46  2.423985407390e-09  2.074979409540e-09  3.6000e-12  3.5940e-12
gfc    76   46  1.529673697900e-09  2.764699656820e-10  3.8230e-12  3.8180e-12
gfc    77   46 -1.335761447070e-09 -1.402849751600e-09  3.8620e-12  3.8490e-12
gfc    78   46 -1.381812273640e-09  1.116388551040e-09  4.2350e-12  4.2320e-12
gfc    79   46  6.989616245940e-10  1.459213234620e-09  4.2090e-12  4.1910e-12
gfc    80   46  9.287172820470e-10  3.751283924870e-10  4.7360e-12  4.7340e-12
gfc    81   46  8.626646965490e-11  5.676199584030e-10  4.6560e-12  4.6350e-12
gfc    82   46 -2.000231641560e-09  3.171399251710e-09  5.3210e-12  5.3130e-12
gfc    83   46  1.930674056040e-09 -8.120665760850e-10  5.2110e-12  5.1830e-12
gfc    84   46  1.099623366020e-09 -9.824205497370e-10  5.9810e-12  5.9670e-12
gfc    85   46 -1.971678995090e-09  9.169776096090e-10  5.8660e-12  5.8320e-12
gfc    86   46 -1.389722033890e-09  2.442633097730e-09  6.7130e-12  6.6900e-12
gfc    87   46 -6.572559725860e-10 -1.638390954640e-09  6.6120e-12  6.5680e-12
gfc    88   46 -1.566913837230e-09 -1.064375504300e-09  7.4990e-12  7.4640e-12
gfc    89   46 -5.268033464520e-10 -1.391918163350e-09  7.4210e-12  7.3700e-12
gfc    90   46  1.366527948300e-10 -9.481156645060e-10  8.3170e-12  8.2680e-12
gfc    91   46 -2.218669325190e-10 -2.619797453930e-09  8.2520e-12  8.2010e-12
gfc    92   46 -3.444683301190e-11 -8.097046092940e-11  9.1370e-12  9.0810e-12
gfc    93   46  2.750065628010e-09  1.023873979170e-09  9.1000e-12  9.0460e-12
gfc    94   46  2.084735687990e-09  1.110211659270e-09  9.9510e-12  9.8950e-12
gfc    95   46  2.705121852310e-09  7.598467688190e-10  1.0060e-11  1.0020e-11
gfc    96   46  3.215004295440e-10  2.612370613840e-10  1.0660e-11  1.0620e-11
gfc    47   47  2.693907519720e-09 -6.173360090130e-09  1.5190e-12  1.5150e-12
gfc    48   47  3.675368986570e-09  3.897569825800e-09  2.4970e-12  2.5040e-12
gfc    49   47  3.238461818290e-09  1.338747125090e-09  2.7370e-12  2.7350e-12
gfc    50   47 -6.099159852600e-09 -1.137934501220e-08  1.6890e-12  1.6880e-12
gfc    51   47  3.398119168020e-09 -2.153599040020e-09  2.3290e-12  2.3260e-12
gfc    52   47 -3.311586488500e-09  4.295245280450e-09  2.0960e-12  2.0990e-12
gfc    53   47 -1.361412989450e-09  5.928045635250e-09  1.8100e-12  1.8090e-12
gfc    54   47 -3.150781016220e-09  3.387069393750e-09  2.1380e-12  2.1430e-12
gfc    55   47  3.504048777590e-09 -5.899243701170e-11  1.8370e-12  1.8390e-12
gfc    56   47  7.428992233220e-09  2.397174958050e-09  2.0170e-12  2.0250e-12
gfc    57   47 -1.088884760050e-10 -1.039580624970e-09  2.1750e-12  2.1830e-12
gfc    58   47  4.214426424310e-10 -8.079137278270e-10  2.0010e-12  2.0070e-12
gfc    59   47  5.157847507060e-10  4.930099005860e-09  2.5070e-12  2.5110e-12
gfc    60   47  1.292433567920e-09  2.632920849210e-09  2.1710e-12  2.1710e-12
gfc    61   47 -1.703597776680e-10  4.010796483380e-09  2.7410e-12  2.7360e-12
gfc    62   47 -1.454806911940e-09  2.703272140510e-09  2.4420e-12  2.4400e-12
gfc    63   47  1.262975583030e-09 -6.876531813220e-10  2.8760e-12  2.8670e-12
gfc    64   47 -2.811255760200e-09  4.518383271300e-10  2.7150e-12  2.7140e-12
gfc    65   47  1.212458755310e-11  2.287873998390e-09  2.9490e-12  2.9400e-12
gfc    66   47  3.644434346640e-09 -9.559032307400e-10  2.9400e-12  2.9400e-12
gfc    67   47 -2.778752349040e-10 -2.068754973920e-09  3.0040e-12  2.9980e-12
gfc    68   47 -5.961677499630e-10 -8.536514038820e-10  3.1060e-12  3.1040e-12
gfc    69   47  1.331157123660e-09  1.760305138030e-09  3.0820e-12  3.0790e-12
gfc    70   47 -2.785498801500e-10 -2.606174853380e-09  3.2260e-12  3.2270e-12
gfc    71   47 -2.963132868340e-10 -5.391700034790e-10  3.2190e-12  3.2210e-12
gfc    72   47 -1.902710966040e-09 -5.935213417600e-10  3.3390e-12  3.3440e-12
gfc    73   47  1.379142762580e-10 -2.003639821410e-09  3.4380e-12  3.4470e-12
gfc    74   47  1.936285081110e-12  1.862422343170e-09  3.4930e-12  3.5010e-12
gfc    75   47 -3.090039821860e-11 -1.308758976600e-09  3.7560e-12  3.7690e-12
gfc    76   47  1.229268710690e-09 -2.676134335220e-09  3.7350e-12  3.7450e-12
gfc    77   47 -3.266315886610e-09  8.780053190510e-10  4.1760e-12  4.1870e-12
gfc    78   47 -5.372324090320e-10  2.874728475680e-10  4.1040e-12  4.1120e-12
gfc    79   47  1.095051467750e-09 -4.517713508590e-10  4.6860e-12  4.6930e-12
gfc    80   47 -2.957780077010e-09 -1.898133923040e-09  4.6060e-12  4.6170e-12
gfc    81   47 -3.735653902870e-09  1.504211814750e-09  5.2760e-12  5.2900e-12
gfc    82   47 -6.452297576510e-10  1.681590507940e-09  5.2370e-12  5.2570e-12
gfc    83   47 -3.956178896260e-11 -2.458154189100e-09  5.9380e-12  5.9500e-12
gfc    84   47 -1.741302857500e-09 -2.717248048150e-09  5.9800e-12  5.9970e-12
gfc    85   47  1.656168973150e-09  2.929694149420e-10  6.6580e-12  6.6620e-12
gfc    86   47  9.701461289690e-10 -2.898256395940e-09  6.8080e-12  6.8150e-12
gfc    87   47  7.872693618960e-10 -1.252180446290e-09  7.4180e-12  7.4100e-12
gfc    88   47 -1.383520544490e-11  1.495588393060e-09  7.6900e-12  7.6780e-12
gfc    89   47  1.237169258230e-09  1.796525142820e-09  8.1960e-12  8.1700e-12
gfc    90   47 -5.144841925610e-10 -2.164846180500e-09  8.5840e-12  8.5580e-12
gfc    91   47 -2.567185909400e-10  6.668431429970e-10  8.9440e-12  8.9160e-12
gfc    92   47  1.353985754960e-09  1.741505522560e-09  9.4320e-12  9.4060e-12
gfc    93   47  1.404371561560e-09  1.559878036020e-09  9.6500e-12  9.6310e-12
gfc    94   47 -7.975667908690e-10  9.493328164260e-10  1.0240e-11  1.0220e-11
gfc    95   47 -1.875295120980e-09  2.697560636750e-09  1.0480e-11  1.0470e-11
gfc    96   47 -4.466190656650e-10  1.493615224320e-09  1.0910e-11  1.0890e-11
gfc    48   48  5.567376713380e-09 -2.091250858800e-09  1.5990e-12  1.6070e-12
gfc    49   48 -1.582070358390e-09  8.626307026730e-10  2.7480e-12  2.7420e-12
gfc    50   48  8.617006916250e-10  6.919251701960e-10  2.8840e-12  2.8930e-12
gfc    51   48  3.759380250890e-09  1.816728349890e-09  1.7860e-12  1.7850e-12
gfc    52   48  3.619223478060e-09  2.885862128880e-09  2.4570e-12  2.4630e-12
gfc    53   48 -2.311996286810e-09 -4.056357187940e-09  2.2830e-12  2.2770e-12
gfc    54   48  3.168686466880e-09  2.371737916130e-09  1.9340e-12  1.9350e-12
gfc    55   48 -5.390619260840e-09 -1.866643371270e-09  2.3820e-12  2.3790e-12
gfc    56   48 -1.748203881730e-09 -2.940207935870e-09  1.9680e-12  1.9640e-12
gfc    57   48 -1.317552709820e-09  4.825075865560e-09  2.2610e-12  2.2550e-12
gfc    58   48 -1.608430583990e-09 -3.492377556270e-09  2.3100e-12  2.3100e-12
gfc    59   48  3.295813955950e-09  6.114187371610e-09  2.1920e-12  2.1920e-12
gfc    60   48 -4.300822818720e-09 -3.969236131200e-09  2.6450e-12  2.6530e-12
gfc    61   48  2.401458542810e-10  5.340965838790e-10  2.3050e-12  2.3090e-12
gfc    62   48 -1.947159970410e-09  2.288895908610e-09  2.8860e-12  2.9010e-12
gfc    63   48  5.634839849350e-09 -1.774376231990e-09  2.5530e-12  2.5610e-12
gfc    64   48  1.480743755320e-10 -3.133926856250e-09  3.0380e-12  3.0600e-12
gfc    65   48  1.427008295940e-09 -1.632523597910e-09  2.8390e-12  2.8520e-12
gfc    66   48  4.913720370650e-09  4.698271357840e-10  3.1360e-12  3.1620e-12
gfc    67   48  3.581906467000e-09 -2.751470981100e-09  3.1000e-12  3.1180e-12
gfc    68   48 -1.560896301340e-09 -1.068149899020e-09  3.2200e-12  3.2440e-12
gfc    69   48 -2.899936356090e-10  1.457738321760e-09  3.3160e-12  3.3300e-12
gfc    70   48  1.342281324330e-09 -1.984027368960e-09  3.3210e-12  3.3370e-12
gfc    71   48 -4.216965043450e-09  2.698871535300e-09  3.4900e-12  3.5010e-12
gfc    72   48 -3.049269412660e-09  3.299227178180e-09  3.4650e-12  3.4760e-12
gfc    73   48  3.251787379870e-09 -4.700907379820e-10  3.6470e-12  3.6580e-12
gfc    74   48 -1.408160868870e-11 -1.091301933360e-09  3.6750e-12  3.6830e-12
gfc    75   48 -7.431986660990e-10 -1.739441089670e-09  3.8280e-12  3.8360e-12
gfc    76   48  3.262701852300e-09  1.734281836410e-09  3.9650e-12  3.9760e-12
gfc    77   48  1.717010438030e-09 -1.612750916800e-09  4.0720e-12  4.0830e-12
gfc    78   48 -4.512599475460e-10 -1.851897259980e-10  4.3480e-12  4.3640e-12
gfc    79   48  6.534103613350e-10 -1.340165204380e-10  4.4190e-12  4.4310e-12
gfc    80   48  2.591268153450e-09  2.008877858340e-09  4.8290e-12  4.8440e-12
gfc    81   48 -2.048011811600e-09 -7.572247079670e-10  4.8890e-12  4.8970e-12
gfc    82   48 -2.103717788610e-09 -1.031614388150e-09  5.4050e-12  5.4260e-12
gfc    83   48 -1.090232896510e-10  8.774149819640e-11  5.4820e-12  5.4980e-12
gfc    84   48  2.142641599220e-09  4.397969447020e-10  6.0700e-12  6.1020e-12
gfc    85   48  2.112749954830e-09 -2.161577525940e-09  6.1840e-12  6.2090e-12
gfc    86   48  1.427813159640e-09 -4.792347232390e-10  6.8140e-12  6.8530e-12
gfc    87   48  2.206178091900e-09  2.457195601220e-09  6.9750e-12  7.0020e-12
gfc    88   48  3.331937977860e-09  3.196139011350e-09  7.6250e-12  7.6710e-12
gfc    89   48 -2.439415890840e-09  1.805918840680e-10  7.8230e-12  7.8580e-12
gfc    90   48 -2.599173589510e-09 -3.486584742570e-10  8.4810e-12  8.5210e-12
gfc    91   48 -8.961423786970e-10 -7.106188854730e-10  8.6840e-12  8.7090e-12
gfc    92   48  8.085006337800e-10  1.078746986880e-09  9.3360e-12  9.3690e-12
gfc    93   48 -1.308104437620e-09 -8.978339854220e-11  9.5000e-12  9.5290e-12
gfc    94   48 -2.266850493220e-09 -3.426629511110e-10  1.0160e-11  1.0200e-11
gfc    95   48  8.896568642940e-10 -1.082121590790e-09  1.0410e-11  1.0450e-11
gfc    96   48  1.403904253820e-09 -6.171431062070e-10  1.0850e-11  1.0890e-11
gfc    49   49  2.544774483880e-09  2.861128714130e-09  1.6830e-12  1.6920e-12
gfc    50   49  2.193636079970e-09 -4.797662784760e-09  2.8110e-12  2.8070e-12
gfc    51   49 -2.222058607960e-09 -1.935859734310e-09  3.1090e-12  3.1240e-12
gfc    52   49 -7.482462682880e-09  6.858581645710e-09  1.9160e-12  1.9210e-12
gfc    53   49 -1.436963885640e-09 -4.555642932990e-09  2.6180e-12  2.6250e-12
gfc    54   49 -1.322053292790e-11  9.739201706750e-10  2.3930e-12  2.3870e-12
gfc    55   49  2.349733725200e-09 -4.307390153230e-10  2.0340e-12  2.0360e-12
gfc    56   49  4.222497957750e-09  5.938841279900e-09  2.4340e-12  2.4300e-12
gfc    57   49 -6.163573501610e-10 -3.167956976970e-09  2.1150e-12  2.1140e-12
gfc    58   49  1.383889673090e-09 -1.982484507570e-10  2.3000e-12  2.2960e-12
gfc    59   49 -2.039131393610e-09  3.808761177340e-09  2.5350e-12  2.5340e-12
gfc    60   49  5.847238693250e-09 -3.831593180760e-09  2.2900e-12  2.2920e-12
gfc    61   49  1.078116062000e-09 -7.772835254070e-10  2.9080e-12  2.9180e-12
gfc    62   49 -4.485767509830e-09 -1.221301453530e-09  2.4900e-12  2.4960e-12
gfc    63   49  1.081996517620e-09  1.813899522980e-09  3.1450e-12  3.1660e-12
gfc    64   49  2.055194231380e-10  1.673262456860e-09  2.7970e-12  2.8070e-12
gfc    65   49 -3.322652989360e-10  1.239401631050e-09  3.2660e-12  3.2910e-12
gfc    66   49  1.168963427810e-09  2.534951833590e-09  3.0970e-12  3.1110e-12
gfc    67   49  1.504327620980e-09  3.171663867640e-09  3.3200e-12  3.3450e-12
gfc    68   49  2.581082571090e-10  2.577404701790e-09  3.3370e-12  3.3530e-12
gfc    69   49  1.843491422800e-09  8.774729940280e-10  3.3690e-12  3.3890e-12
gfc    70   49  4.046348851300e-10 -8.837075295640e-10  3.5100e-12  3.5260e-12
gfc    71   49  2.090478062000e-09  4.105404593780e-10  3.4620e-12  3.4780e-12
gfc    72   49 -1.102481945780e-09 -1.534499144870e-09  3.6420e-12  3.6560e-12
gfc    73   49 -2.083144220430e-09 -2.158199037390e-09  3.6480e-12  3.6590e-12
gfc    74   49 -4.140876609330e-09  6.628394282740e-10  3.7810e-12  3.7930e-12
gfc    75   49  1.013941998650e-09  5.721502108820e-10  3.9520e-12  3.9590e-12
gfc    76   49  3.310194222060e-09  2.271180848120e-10  3.9840e-12  3.9950e-12
gfc    77   49  2.409817884630e-09  1.123808252070e-09  4.3750e-12  4.3850e-12
gfc    78   49 -4.851985561930e-10  2.376690272560e-09  4.3080e-12  4.3150e-12
gfc    79   49  7.668175829550e-10  1.349410250590e-09  4.9140e-12  4.9260e-12
gfc    80   49  1.788089464780e-09  8.111559579540e-10  4.7800e-12  4.7880e-12
gfc    81   49 -2.657339928240e-09  8.719971753740e-10  5.5440e-12  5.5610e-12
gfc    82   49 -1.860988337320e-09  1.370109603270e-09  5.4010e-12  5.4090e-12
gfc    83   49  4.176675561670e-09 -3.956720944050e-10  6.2550e-12  6.2720e-12
gfc    84   49  6.078603329460e-10 -1.941300589330e-09  6.1600e-12  6.1630e-12
gfc    85   49 -4.813521617180e-10 -1.121020463120e-09  7.0170e-12  7.0340e-12
gfc    86   49  9.423220184250e-11  1.953271538300e-09  7.0090e-12  7.0130e-12
gfc    87   49  8.332610324810e-10  2.418481889080e-09  7.8050e-12  7.8210e-12
gfc    88   49 -3.827179208330e-09  2.452487748040e-09  7.9130e-12  7.9200e-12
gfc    89   49 -1.476640946210e-09  4.702450412880e-10  8.5910e-12  8.6120e-12
gfc    90   49  8.043183666570e-10 -2.273294484820e-09  8.8290e-12  8.8490e-12
gfc    91   49 -1.409962946990e-10 -2.426462234000e-09  9.3310e-12  9.3660e-12
gfc    92   49 -1.265455669950e-09 -2.533978759230e-10  9.7030e-12  9.7350e-12
gfc    93   49  3.184739984200e-09 -4.381879600670e-10  1.0020e-11  1.0040e-11
gfc    94   49  3.551477598970e-09 -2.128830897410e-09  1.0520e-11  1.0540e-11
gfc    95   49  1.010808272500e-09 -7.214448003630e-10  1.0790e-11  1.0810e-11
gfc    96   49  8.025651751150e-10  9.370423564750e-10  1.1140e-11  1.1170e-11
gfc    50   50  4.533117954590e-09  2.540275097630e-09  1.7770e-12  1.7770e-12
gfc    51   50 -2.129149666060e-09  5.487939144380e-09  3.0550e-12  3.0590e-12
gfc    52   50 -5.298733290440e-09 -8.674458985930e-10  3.2520e-12  3.2550e-12
gfc    53   50  8.355502386950e-09  1.048301827820e-09  2.0290e-12  2.0320e-12
gfc    54   50 -1.863431530210e-09 -1.791396751510e-09  2.7470e-12  2.7520e-12
gfc    55   50 -4.453246758970e-09  1.355419441760e-09  2.5870e-12  2.5930e-12
gfc    56   50 -4.933625460600e-09  1.156799664120e-09  2.1740e-12  2.1770e-12
gfc    57   50 -2.376016989080e-09 -5.013016684640e-09  2.6710e-12  2.6790e-12
gfc    58   50 -8.876271432540e-10  6.216364352790e-09  2.2310e-12  2.2400e-12
gfc    59   50 -4.619328723670e-09  2.226740370950e-09  2.5170e-12  2.5260e-12
gfc    60   50  2.373024309350e-09  3.318992990660e-09  2.6180e-12  2.6280e-12
gfc    61   50 -1.657387479690e-09  2.601961441040e-09  2.4560e-12  2.4640e-12
gfc    62   50 -3.079846974080e-10  1.966940684320e-09  2.9870e-12  2.9930e-12
gfc    63   50  4.329163922250e-11  1.421649507230e-09  2.6190e-12  2.6220e-12
gfc    64   50 -5.251940901400e-09 -2.920137728960e-09  3.2520e-12  3.2510e-12
gfc    65   50 -4.599687399520e-09  1.208987181300e-09  2.9290e-12  2.9270e-12
gfc    66   50 -2.321222108620e-09  1.458637954350e-09  3.4220e-12  3.4130e-12
gfc    67   50  6.779372447730e-10 -6.717358580490e-10  3.2650e-12  3.2570e-12
gfc    68   50 -2.866882323020e-09  1.095786204730e-10  3.5360e-12  3.5210e-12
gfc    69   50 -3.737884091400e-10 -9.079521491240e-10  3.5550e-12  3.5410e-12
gfc    70   50  4.813571324930e-09  3.698227424820e-10  3.6350e-12  3.6170e-12
gfc    71   50  1.609849755340e-09 -1.072044491680e-09  3.7780e-12  3.7590e-12
gfc    72   50 -4.934357932530e-12  6.085682163380e-10  3.7550e-12  3.7350e-12
gfc    73   50  2.777906327960e-09  2.622138000150e-09  3.9470e-12  3.9280e-12
gfc    74   50  5.101766808860e-10 -4.074054660880e-09  3.9250e-12  3.9070e-12
gfc    75   50 -1.090549905800e-09 -3.155645159220e-09  4.1040e-12  4.0850e-12
gfc    76   50 -3.220372593320e-09  8.602258517240e-10  4.1710e-12  4.1580e-12
gfc    77   50  1.517523513990e-09 -4.709757361570e-10  4.2980e-12  4.2890e-12
gfc    78   50  1.791323468470e-09  8.475608708530e-10  4.5110e-12  4.5030e-12
gfc    79   50 -6.925591145280e-10  2.783253450310e-09  4.5940e-12  4.5830e-12
gfc    80   50 -6.260348376370e-11  2.009023744570e-09  4.9660e-12  4.9520e-12
gfc    81   50 -2.721291689380e-09 -4.583912736350e-10  5.0280e-12  5.0130e-12
gfc    82   50 -7.690413026750e-10 -3.742559989330e-09  5.5250e-12  5.5090e-12
gfc    83   50  1.181145620510e-09 -9.972635736720e-10  5.6060e-12  5.5910e-12
gfc    84   50  8.260242522460e-10  2.282023215240e-09  6.1950e-12  6.1750e-12
gfc    85   50  2.316873280930e-10  5.135713924220e-10  6.3350e-12  6.3060e-12
gfc    86   50  1.491656696710e-09 -1.932067942580e-09  6.9680e-12  6.9310e-12
gfc    87   50 -1.609695049560e-10  1.297880774390e-09  7.1670e-12  7.1280e-12
gfc    88   50 -1.009310913180e-09  1.068652782120e-09  7.8120e-12  7.7670e-12
gfc    89   50 -8.894626635430e-10 -2.303747143300e-09  8.0580e-12  8.0120e-12
gfc    90   50 -6.718608278850e-10 -2.437233438970e-09  8.7050e-12  8.6490e-12
gfc    91   50 -7.973232309010e-10  2.927307879540e-09  8.9610e-12  8.9050e-12
gfc    92   50  1.249680679410e-09  4.381457830500e-09  9.5920e-12  9.5410e-12
gfc    93   50  1.830300493580e-09 -1.784302853920e-10  9.7940e-12  9.7600e-12
gfc    94   50  2.223026786040e-09 -1.191254724770e-09  1.0430e-11  1.0410e-11
gfc    95   50  1.694068771920e-10  1.931730352280e-09  1.0680e-11  1.0670e-11
gfc    96   50 -1.110467887210e-09  2.806001537650e-09  1.1090e-11  1.1090e-11
gfc    51   51  1.051045820140e-09  3.017006523940e-09  1.8780e-12  1.8690e-12
gfc    52   51 -5.976402701390e-09 -1.724702162070e-09  3.2020e-12  3.2000e-12
gfc    53   51  1.912435281040e-09  2.857592177000e-10  3.5330e-12  3.5150e-12
gfc    54   51  4.910236511420e-09  2.777849742180e-09  2.1830e-12  2.1780e-12
gfc    55   51  1.109810349420e-10  4.839086642300e-09  2.9360e-12  2.9320e-12
gfc    56   51  2.695688118170e-09 -1.000503809630e-09  2.7320e-12  2.7380e-12
gfc    57   51 -2.738710184830e-09 -5.079086086210e-09  2.2890e-12  2.2880e-12
gfc    58   51  8.387468421680e-10 -3.393262473470e-09  2.7980e-12  2.8030e-12
gfc    59   51 -6.099978242320e-10 -8.942124081470e-10  2.4220e-12  2.4260e-12
gfc    60   51 -2.464070199800e-09 -1.660576169000e-09  2.6620e-12  2.6610e-12
gfc    61   51 -3.750176416620e-10  1.405260684260e-09  2.9140e-12  2.9130e-12
gfc    62   51 -4.250497321140e-09 -4.550848623890e-09  2.6610e-12  2.6550e-12
gfc    63   51  1.970701849020e-09 -2.760678418170e-10  3.3360e-12  3.3240e-12
gfc    64   51  4.995940819880e-10  2.310130972580e-10  2.8820e-12  2.8720e-12
gfc    65   51  9.589976047720e-10 -1.994059513050e-09  3.5960e-12  3.5690e-12
gfc    66   51 -1.773012775710e-09 -1.280972414530e-09  3.2190e-12  3.2030e-12
gfc    67   51  5.381451483230e-09 -2.358339249660e-09  3.7120e-12  3.6800e-12
gfc    68   51  3.001578544520e-09 -1.441300929130e-09  3.5470e-12  3.5250e-12
gfc    69   51  6.562680317510e-10 -2.037292161710e-09  3.7560e-12  3.7220e-12
gfc    70   51  1.255373831660e-09  1.656501201530e-09  3.8110e-12  3.7840e-12
gfc    71   51  1.022005086860e-09 -1.005900574120e-09  3.8020e-12  3.7700e-12
gfc    72   51  4.440591110130e-10  2.042540280050e-09  4.0060e-12  3.9770e-12
gfc    73   51  5.483468451530e-10  2.674888373600e-10  3.9170e-12  3.8890e-12
gfc    74   51  7.169576047240e-10 -2.615162969720e-09  4.1680e-12  4.1380e-12
gfc    75   51 -1.552770294750e-09  6.995234117470e-10  4.1530e-12  4.1280e-12
gfc    76   51 -9.149408249260e-10  2.738900745570e-10  4.3560e-12  4.3250e-12
gfc    77   51  1.512558613370e-09 -2.560475161700e-09  4.5350e-12  4.5090e-12
gfc    78   51 -1.106603603310e-09 -3.078943799770e-10  4.6350e-12  4.6020e-12
gfc    79   51  2.950395248410e-10  1.267441621730e-09  5.0610e-12  5.0260e-12
gfc    80   51  8.332249931690e-10  2.106359897110e-09  5.0570e-12  5.0230e-12
gfc    81   51 -1.639415888340e-09 -8.911041222060e-10  5.7100e-12  5.6680e-12
gfc    82   51 -5.891606051590e-10  8.223541805750e-11  5.6430e-12  5.6080e-12
gfc    83   51 -9.254732927160e-10  2.656442170460e-10  6.4470e-12  6.3990e-12
gfc    84   51  2.011793131440e-09 -7.044072468810e-10  6.3800e-12  6.3400e-12
gfc    85   51 -1.472590936780e-09 -2.376131236060e-09  7.2510e-12  7.1960e-12
gfc    86   51 -1.749085090250e-09  1.005815710710e-09  7.2430e-12  7.1920e-12
gfc    87   51 -5.852923503870e-10  1.763478636940e-09  8.0890e-12  8.0220e-12
gfc    88   51 -6.803121554720e-10  9.108268069300e-10  8.1750e-12  8.1170e-12
gfc    89   51 -2.873302740710e-10  3.416711496040e-14  8.9130e-12  8.8500e-12
gfc    90   51  7.372881843730e-10  1.232874467340e-09  9.1190e-12  9.0620e-12
gfc    91   51 -3.047427193980e-10 -1.984127867090e-09  9.6820e-12  9.6180e-12
gfc    92   51 -3.009450087990e-09 -1.960645555700e-09  1.0030e-11  9.9590e-12
gfc    93   51 -3.301275253600e-09  4.623231675580e-10  1.0360e-11  1.0300e-11
gfc    94   51  8.191054117490e-10  2.142982795180e-09  1.0830e-11  1.0780e-11
gfc    95   51  1.698776056700e-09 -9.700060327710e-10  1.1060e-11  1.1030e-11
gfc    96   51 -5.992130320180e-10 -9.757140655640e-10  1.1410e-11  1.1370e-11
gfc    52   52 -2.175365857740e-09 -4.448546999110e-09  1.9720e-12  1.9680e-12
gfc    53   52  6.224039669550e-09  6.058905174710e-10  3.4030e-12  3.4070e-12
gfc    54   52  1.350588455430e-09 -2.634699751500e-09  3.6690e-12  3.6600e-12
gfc    55   52 -4.633679524480e-09 -3.715984913120e-09  2.3090e-12  2.3080e-12
gfc    56   52 -2.904132238440e-09 -1.827711783630e-09  3.0740e-12  3.0690e-12
gfc    57   52  3.364957767540e-09  1.061056599990e-11  2.9380e-12  2.9410e-12
gfc    58   52 -6.560949200130e-10  4.375865743860e-09  2.4470e-12  2.4460e-12
gfc    59   52 -5.777702859190e-09 -1.211551384290e-09  3.0040e-12  3.0030e-12
gfc    60   52  3.641844361770e-09  5.165407761620e-09  2.5460e-12  2.5410e-12
gfc    61   52 -3.497498880390e-09 -1.764600974350e-09  2.8140e-12  2.8100e-12
gfc    62   52  5.023454718860e-09 -4.549776242730e-09  2.9810e-12  2.9730e-12
gfc    63   52 -2.603768480470e-10  5.684710246500e-09  2.7610e-12  2.7540e-12
gfc    64   52  4.977466471050e-09 -4.401297014060e-09  3.3790e-12  3.3670e-12
gfc    65   52  4.442556450260e-11  2.112650879190e-09  2.9740e-12  2.9680e-12
gfc    66   52 -2.186734944740e-09 -1.723964640770e-10  3.6540e-12  3.6460e-12
gfc    67   52  4.279811293620e-09  9.890898075620e-10  3.3420e-12  3.3410e-12
gfc    68   52 -2.240948308150e-09 -5.585841920940e-10  3.8260e-12  3.8270e-12
gfc    69   52 -1.742546333530e-09  5.748966989270e-10  3.7170e-12  3.7200e-12
gfc    70   52 -1.904951931040e-10  3.306522044270e-09  3.9480e-12  3.9510e-12
gfc    71   52 -1.689319409050e-09 -1.267831764860e-09  4.0260e-12  4.0270e-12
gfc    72   52 -2.922678535710e-09 -8.526406573070e-10  4.0630e-12  4.0660e-12
gfc    73   52 -4.370162953680e-10  2.446093492130e-09  4.2460e-12  4.2500e-12
gfc    74   52  5.391091768840e-09  1.873740323910e-09  4.2060e-12  4.2100e-12
gfc    75   52  3.278410213780e-09  8.950537330600e-11  4.4110e-12  4.4130e-12
gfc    76   52 -2.328371853570e-09 -7.765455710770e-10  4.4120e-12  4.4150e-12
gfc    77   52  4.771948571900e-11  2.467803629920e-10  4.5720e-12  4.5730e-12
gfc    78   52  7.845970206380e-10  2.993601293780e-10  4.7090e-12  4.7050e-12
gfc    79   52  1.845118059150e-10 -2.176514087120e-09  4.8070e-12  4.7950e-12
gfc    80   52 -2.376672851300e-09 -2.489001297910e-10  5.1210e-12  5.1010e-12
gfc    81   52  3.826080646850e-10 -7.973769107550e-10  5.1740e-12  5.1570e-12
gfc    82   52  2.320516678010e-09  4.727078730610e-10  5.6480e-12  5.6330e-12
gfc    83   52 -2.001615864900e-09  2.468899464320e-09  5.7080e-12  5.7010e-12
gfc    84   52 -3.350864178840e-10 -2.264811116320e-10  6.2920e-12  6.2880e-12
gfc    85   52  1.249150763350e-09 -1.686045477860e-09  6.4120e-12  6.4110e-12
gfc    86   52  8.368173084510e-10 -1.898057536020e-09  7.0620e-12  7.0550e-12
gfc    87   52 -2.520946213620e-11 -5.717347582130e-10  7.2650e-12  7.2650e-12
gfc    88   52 -7.862022127050e-10 -3.268312576360e-10  7.9290e-12  7.9240e-12
gfc    89   52  4.951591924210e-10  1.285268435350e-10  8.2030e-12  8.1990e-12
gfc    90   52  2.102075949590e-10  5.012738696520e-10  8.8560e-12  8.8480e-12
gfc    91   52  5.940577387980e-10  5.542090084420e-10  9.1430e-12  9.1400e-12
gfc    92   52 -1.061233032870e-09 -7.251141945370e-10  9.7740e-12  9.7770e-12
gfc    93   52  1.591673794870e-09 -1.193296183770e-10  1.0020e-11  1.0020e-11
gfc    94   52  2.575243168970e-09 -2.701997068090e-09  1.0650e-11  1.0660e-11
gfc    95   52 -1.098861368510e-09 -1.311185351500e-09  1.0890e-11  1.0900e-11
gfc    96   52 -1.461610190180e-09  1.179381041640e-09  1.1310e-11  1.1300e-11
gfc    53   53  2.000368902350e-09  3.977106036610e-09  2.0800e-12  2.0800e-12
gfc    54   53 -2.748679953680e-09  3.388963077170e-09  3.6480e-12  3.6560e-12
gfc    55   53  3.122002437470e-10  1.458742212090e-09  3.9750e-12  3.9850e-12
gfc    56   53 -9.777011034190e-09 -7.977818113480e-10  2.4770e-12  2.4830e-12
gfc    57   53  4.208125732920e-09 -1.458002555500e-09  3.2860e-12  3.2760e-12
gfc    58   53 -5.284473397970e-09 -2.481840592680e-09  3.1350e-12  3.1310e-12
gfc    59   53 -1.912566542270e-09 -3.958511646250e-09  2.5770e-12  2.5720e-12
gfc    60   53 -7.909769978880e-10  5.318076525630e-09  3.2310e-12  3.2170e-12
gfc    61   53 -1.920268436490e-09 -4.421467850980e-09  2.7760e-12  2.7660e-12
gfc    62   53 -9.115914468270e-10 -2.578652158590e-09  3.0750e-12  3.0710e-12
gfc    63   53 -2.598423046300e-09  6.044459067280e-10  3.3360e-12  3.3280e-12
gfc    64   53  2.734955254640e-09  2.367894697990e-09  3.0670e-12  3.0640e-12
gfc    65   53 -4.806727579990e-09  6.046340785750e-10  3.7900e-12  3.7800e-12
gfc    66   53 -2.926401895030e-09 -4.281787234720e-09  3.3040e-12  3.2980e-12
gfc    67   53  9.969923373270e-10  2.073519987800e-10  4.0460e-12  4.0400e-12
gfc    68   53 -2.253060137110e-09 -9.747933553380e-12  3.6650e-12  3.6640e-12
gfc    69   53 -2.860423281230e-09 -5.366862210940e-09  4.1440e-12  4.1510e-12
gfc    70   53 -2.659609991460e-09 -4.213860246800e-10  4.0150e-12  4.0260e-12
gfc    71   53  4.366664863630e-10 -7.090512076490e-10  4.1720e-12  4.1900e-12
gfc    72   53  2.848910287360e-09 -1.542531504350e-09  4.3010e-12  4.3180e-12
gfc    73   53  2.204647418170e-09 -1.990666589710e-09  4.2240e-12  4.2470e-12
gfc    74   53  3.556032848120e-09 -2.579554764050e-10  4.5210e-12  4.5410e-12
gfc    75   53 -2.708480653420e-09  1.031306089850e-09  4.3750e-12  4.3940e-12
gfc    76   53 -1.113657718720e-09  1.771762269970e-09  4.7210e-12  4.7380e-12
gfc    77   53  6.722910397640e-10  4.500388283310e-09  4.6800e-12  4.6900e-12
gfc    78   53 -2.199970294710e-09 -1.051913585740e-09  4.9640e-12  4.9790e-12
gfc    79   53  1.194847473630e-10 -3.120736627370e-09  5.1500e-12  5.1560e-12
gfc    80   53 -6.897441219500e-10 -8.008053011920e-10  5.3210e-12  5.3320e-12
gfc    81   53  1.900680798770e-09 -3.293318131590e-09  5.7700e-12  5.7790e-12
gfc    82   53  9.325709876460e-10  9.626297705590e-10  5.8380e-12  5.8530e-12
gfc    83   53 -4.738600893200e-10  2.354841761600e-09  6.5160e-12  6.5340e-12
gfc    84   53  5.140105853920e-10 -3.643204535090e-11  6.5290e-12  6.5510e-12
gfc    85   53  1.271824133390e-11 -1.128700645110e-09  7.3390e-12  7.3720e-12
gfc    86   53 -2.655358063610e-10  4.595598035080e-10  7.3630e-12  7.3970e-12
gfc    87   53 -1.713158335840e-10  1.670123393780e-10  8.2130e-12  8.2540e-12
gfc    88   53  4.160107089170e-10 -1.408544415810e-09  8.3030e-12  8.3510e-12
gfc    89   53 -1.502675862400e-10 -4.718391860400e-10  9.0840e-12  9.1430e-12
gfc    90   53 -1.131824404980e-09  1.352149774140e-10  9.2800e-12  9.3390e-12
gfc    91   53 -1.772598156510e-09 -1.075432400070e-09  9.8950e-12  9.9580e-12
gfc    92   53  5.304182324450e-10  1.844941536330e-10  1.0210e-11  1.0280e-11
gfc    93   53  1.429520329940e-09  1.949033070000e-09  1.0590e-11  1.0640e-11
gfc    94   53  5.250550985440e-10  2.780613531910e-09  1.1050e-11  1.1100e-11
gfc    95   53 -1.340723622840e-09 -3.510243974170e-10  1.1270e-11  1.1320e-11
gfc    96   53 -7.241298889520e-11 -1.584728255570e-09  1.1620e-11  1.1650e-11
gfc    54   54 -7.783856530430e-09  5.099464726920e-09  2.1880e-12  2.1830e-12
gfc    55   54 -5.600701703260e-09 -6.197895997330e-09  3.7890e-12  3.7890e-12
gfc    56   54 -6.885605256450e-09 -1.977070374620e-09  4.1310e-12  4.1270e-12
gfc    57   54 -5.653147629560e-09  3.439552117980e-09  2.6260e-12  2.6250e-12
gfc    58   54 -2.948304345720e-09 -7.767044123730e-10  3.4370e-12  3.4260e-12
gfc    59   54 -3.381880568250e-09 -3.016126336520e-09  3.3310e-12  3.3290e-12
gfc    60   54  4.600768580130e-09 -3.345804630330e-09  2.7530e-12  2.7510e-12
gfc    61   54  3.461521329130e-09 -4.537443640840e-10  3.3650e-12  3.3640e-12
gfc    62   54  3.653150036980e-09  3.774930996360e-09  2.8930e-12  2.8920e-12
gfc    63   54  3.479972030820e-09 -3.645159085990e-09  3.1320e-12  3.1340e-12
gfc    64   54 -5.089752286360e-10 -2.011182828090e-09  3.3780e-12  3.3760e-12
gfc    65   54  1.525788146750e-09  1.598472145810e-09  3.0940e-12  3.0950e-12
gfc    66   54 -2.088896466820e-09 -2.212249710150e-09  3.8050e-12  3.8000e-12
gfc    67   54 -1.091353112580e-10 -8.920319714710e-10  3.3720e-12  3.3710e-12
gfc    68   54 -1.400181531450e-09 -6.327615035600e-10  4.0980e-12  4.0900e-12
gfc    69   54  3.678109145530e-09 -2.905736767670e-09  3.8070e-12  3.8070e-12
gfc    70   54  3.569886030200e-09  2.655517390190e-09  4.2830e-12  4.2770e-12
gfc    71   54  2.932857000490e-09  4.265374833690e-10  4.2210e-12  4.2280e-12
gfc    72   54 -6.096515556910e-11 -1.092054808760e-09  4.4120e-12  4.4170e-12
gfc    73   54  4.814124287450e-10  1.397816218650e-09  4.5370e-12  4.5520e-12
gfc    74   54  1.683398916750e-09  5.984473461280e-09  4.5420e-12  4.5570e-12
gfc    75   54 -6.742047055920e-10  7.152830738390e-10  4.7520e-12  4.7680e-12
gfc    76   54  1.346308047650e-09 -1.864941749310e-09  4.7140e-12  4.7280e-12
gfc    77   54 -1.388525499120e-09  2.748889409510e-09  4.9090e-12  4.9230e-12
gfc    78   54 -3.636315876070e-09 -3.850889543140e-10  4.9590e-12  4.9720e-12
gfc    79   54 -2.423210486830e-09 -1.586681288510e-09  5.0830e-12  5.0930e-12
gfc    80   54 -1.394415684890e-10 -1.228585068800e-09  5.3100e-12  5.3180e-12
gfc    81   54  1.720758239140e-09 -1.947438761530e-09  5.3610e-12  5.3730e-12
gfc    82   54  1.534063467090e-09  1.579624528320e-09  5.7810e-12  5.7980e-12
gfc    83   54 -3.905989386220e-10  8.095372951920e-10  5.8180e-12  5.8370e-12
gfc    84   54 -5.784703842540e-10 -1.567571767650e-10  6.4040e-12  6.4210e-12
gfc    85   54 -1.395271936400e-09 -1.768295232430e-10  6.4940e-12  6.5090e-12
gfc    86   54 -5.257239127330e-11  9.569708668160e-10  7.1670e-12  7.1730e-12
gfc    87   54 -2.958293949290e-10  2.372407265890e-09  7.3500e-12  7.3580e-12
gfc    88   54  3.859646328870e-10 -3.138291210420e-10  8.0480e-12  8.0540e-12
gfc    89   54  1.098092400390e-09 -2.083494756590e-09  8.3270e-12  8.3420e-12
gfc    90   54  1.227965405700e-09 -2.414380752180e-09  9.0080e-12  9.0300e-12
gfc    91   54 -8.936427937870e-10 -1.154306013390e-09  9.3220e-12  9.3540e-12
gfc    92   54 -3.129914660240e-11 -8.434873285710e-10  9.9730e-12  1.0020e-11
gfc    93   54  2.264010369810e-10  5.710805507060e-10  1.0230e-11  1.0280e-11
gfc    94   54 -1.322531717270e-09  2.413966450120e-09  1.0880e-11  1.0920e-11
gfc    95   54  2.708094217870e-10  5.953833752450e-10  1.1100e-11  1.1140e-11
gfc    96   54  6.644791126510e-10 -2.340049201750e-09  1.1530e-11  1.1550e-11
gfc    55   55  1.650407983330e-09 -5.662015261170e-09  2.3060e-12  2.3080e-12
gfc    56   55 -1.048018935600e-10 -3.926042912190e-09  4.1220e-12  4.1160e-12
gfc    57   55  2.768788306780e-09  8.646641636870e-10  4.4860e-12  4.4890e-12
gfc    58   55  1.841221249740e-09 -3.036373308570e-09  2.8190e-12  2.8200e-12
gfc    59   55 -3.852559137590e-10  1.885387171960e-09  3.6590e-12  3.6650e-12
gfc    60   55  2.897477258070e-09  2.320019199950e-09  3.5690e-12  3.5700e-12
gfc    61   55  1.791860380010e-09 -1.066148037590e-09  2.8920e-12  2.8950e-12
gfc    62   55  5.020718086710e-09 -6.701556603820e-10  3.6570e-12  3.6640e-12
gfc    63   55 -6.062725559460e-09 -8.927619906190e-10  3.1600e-12  3.1650e-12
gfc    64   55  2.186778961330e-09  2.365896535880e-09  3.4880e-12  3.4810e-12
gfc    65   55 -3.599965950280e-09  3.851670351220e-09  3.8010e-12  3.7930e-12
gfc    66   55 -6.771647719560e-10 -3.418504954870e-09  3.4870e-12  3.4760e-12
gfc    67   55  5.466856043180e-10  7.905841460870e-09  4.2840e-12  4.2820e-12
gfc    68   55 -7.862976746480e-12 -3.251651872310e-09  3.7540e-12  3.7580e-12
gfc    69   55  2.444652189750e-09 -2.794609090240e-09  4.5360e-12  4.5480e-12
gfc    70   55 -1.751083657730e-09  2.280057701480e-09  4.1620e-12  4.1710e-12
gfc    71   55  2.312924635900e-09  1.360800955460e-09  4.6310e-12  4.6360e-12
gfc    72   55 -1.058730651970e-09  1.256718200730e-09  4.5610e-12  4.5560e-12
gfc    73   55  4.424135087390e-10 -4.082578228470e-10  4.6620e-12  4.6530e-12
gfc    74   55 -2.325321232830e-09 -5.864481493720e-10  4.8780e-12  4.8610e-12
gfc    75   55 -3.896856917350e-09 -1.853031081830e-09  4.7360e-12  4.7150e-12
gfc    76   55 -1.582369943290e-09 -1.118033785770e-09  5.1190e-12  5.0960e-12
gfc    77   55 -1.887624496180e-09  3.932858375070e-09  4.9290e-12  4.9090e-12
gfc    78   55 -8.980741855410e-10  1.594272994600e-09  5.3390e-12  5.3210e-12
gfc    79   55  1.992902483260e-09  5.387378100870e-11  5.3000e-12  5.2910e-12
gfc    80   55  2.121495691710e-09  1.064838391230e-09  5.6250e-12  5.6120e-12
gfc    81   55  1.245161898580e-09  1.066215540010e-09  5.8650e-12  5.8580e-12
gfc    82   55 -5.762713694650e-10  1.063082577340e-09  6.0510e-12  6.0470e-12
gfc    83   55  3.309739596990e-11 -2.839427275470e-09  6.5900e-12  6.5890e-12
gfc    84   55  8.587239971240e-10  1.192955425990e-09  6.6730e-12  6.6690e-12
gfc    85   55  6.440805782910e-10 -5.760901167740e-11  7.4480e-12  7.4440e-12
gfc    86   55  9.508479409680e-11 -2.300967418810e-10  7.4900e-12  7.4790e-12
gfc    87   55 -2.725014919410e-09  4.825069296610e-10  8.3730e-12  8.3570e-12
gfc    88   55 -6.454716749570e-10  2.060316451260e-09  8.4480e-12  8.4280e-12
gfc    89   55  3.142441342500e-10  1.197308328970e-09  9.3070e-12  9.2870e-12
gfc    90   55  9.084386963740e-10 -6.019569662130e-10  9.4780e-12  9.4550e-12
gfc    91   55  1.865484877180e-09  3.004670241060e-10  1.0180e-11  1.0160e-11
gfc    92   55  2.297304027400e-09  5.714476493370e-10  1.0480e-11  1.0450e-11
gfc    93   55 -2.188511784010e-10  6.435572673390e-10  1.0910e-11  1.0880e-11
gfc    94   55 -1.009082730720e-09  4.975537150100e-10  1.1350e-11  1.1320e-11
gfc    95   55 -5.776435176220e-10 -1.499936137190e-09  1.1550e-11  1.1530e-11
gfc    96   55 -1.539776683920e-09 -8.763971445060e-11  1.1890e-11  1.1870e-11
gfc    56   56  1.487360374630e-09 -9.413941284300e-10  2.4160e-12  2.4290e-12
gfc    57   56  6.539405337290e-10  3.356191854450e-09  4.2210e-12  4.2090e-12
gfc    58   56 -2.192933744160e-10 -5.634843513950e-10  4.6440e-12  4.6600e-12
gfc    59   56  4.889275512170e-09 -2.973377056890e-09  2.9860e-12  2.9890e-12
gfc    60   56 -1.474948607800e-09 -2.171501418920e-09  3.8200e-12  3.8400e-12
gfc    61   56  3.576413799040e-09  3.299666298080e-09  3.7700e-12  3.7630e-12
gfc    62   56 -2.096437071870e-09 -3.714686868850e-11  3.0940e-12  3.0960e-12
gfc    63   56  2.933749122750e-10 -5.296946117610e-09  3.7610e-12  3.7630e-12
gfc    64   56  2.503440198500e-09  3.671506907870e-09  3.2860e-12  3.2920e-12
gfc    65   56  6.884383968250e-11 -3.032417065780e-09  3.4910e-12  3.4890e-12
gfc    66   56 -1.181840835060e-09  9.531642470790e-10  3.8280e-12  3.8310e-12
gfc    67   56 -3.803486012390e-09 -4.379750798400e-09  3.4790e-12  3.4790e-12
gfc    68   56  3.429544651910e-09 -5.358251947140e-09  4.2740e-12  4.2920e-12
gfc    69   56 -4.749147398700e-10 -1.134401182100e-09  3.8230e-12  3.8350e-12
gfc    70   56  2.184635877540e-09  2.301290375890e-09  4.5680e-12  4.6020e-12
gfc    71   56 -1.839004943820e-09 -9.177470526620e-10  4.3220e-12  4.3410e-12
gfc    72   56  4.059921007390e-10 -2.479284683250e-09  4.7660e-12  4.7910e-12
gfc    73   56 -6.197098828730e-10 -2.274798822380e-09  4.7790e-12  4.7860e-12
gfc    74   56 -1.262837042120e-09  2.254929086690e-09  4.9210e-12  4.9280e-12
gfc    75   56  1.112887380590e-09  3.850637357800e-10  5.1040e-12  5.1030e-12
gfc    76   56  6.407194470150e-10 -1.193037158960e-09  5.0820e-12  5.0790e-12
gfc    77   56 -1.163939733390e-09  2.287642658020e-09  5.3040e-12  5.3010e-12
gfc    78   56  6.109503464470e-10 -4.055054659600e-10  5.2850e-12  5.2840e-12
gfc    79   56  1.142534704480e-09 -6.779292579170e-10  5.4480e-12  5.4500e-12
gfc    80   56  1.012849351830e-09 -8.941512588540e-10  5.5780e-12  5.5820e-12
gfc    81   56  9.093144253260e-10  2.727776223330e-09  5.6460e-12  5.6510e-12
gfc    82   56 -1.438254256700e-09  1.345709645310e-09  5.9920e-12  6.0040e-12
gfc    83   56 -7.916435828670e-11 -1.552940550000e-09  6.0020e-12  6.0110e-12
gfc    84   56  1.796566253160e-09  2.719852567060e-10  6.5560e-12  6.5710e-12
gfc    85   56  1.875097951200e-09 -1.324870387200e-09  6.5990e-12  6.6030e-12
gfc    86   56  4.524204818130e-10  5.465047233110e-10  7.2900e-12  7.3050e-12
gfc    87   56 -7.647599281630e-10 -1.033610395570e-10  7.4330e-12  7.4380e-12
gfc    88   56 -4.856236577710e-10  1.804429108610e-09  8.1670e-12  8.1890e-12
gfc    89   56 -7.827736237160e-10  2.123666896280e-09  8.4300e-12  8.4450e-12
gfc    90   56  7.432701541200e-10  1.299189437990e-09  9.1530e-12  9.1810e-12
gfc    91   56  9.259297257270e-10  7.460440968960e-10  9.4890e-12  9.5120e-12
gfc    92   56 -1.289636657960e-09  7.843148943710e-11  1.0180e-11  1.0210e-11
gfc    93   56 -5.001217621640e-10  3.713909278220e-10  1.0470e-11  1.0490e-11
gfc    94   56  4.252854959390e-11  1.589876791400e-10  1.1140e-11  1.1150e-11
gfc    95   56  1.693241540090e-09  1.397940788600e-09  1.1350e-11  1.1350e-11
gfc    96   56  7.363388061180e-10 -2.350221509770e-10  1.1770e-11  1.1770e-11
gfc    57   57 -2.295068378900e-09 -3.044010803250e-09  2.5550e-12  2.5620e-12
gfc    58   57 -2.134368274760e-09  8.763146349800e-10  4.6110e-12  4.6030e-12
gfc    59   57  4.423381620900e-09 -1.948858445810e-09  5.0510e-12  5.0670e-12
gfc    60   57 -1.990760421350e-09 -7.388486839530e-11  3.2060e-12  3.2080e-12
gfc    61   57  4.427799643310e-09  3.495648118260e-09  4.0820e-12  4.0880e-12
gfc    62   57  3.621141665360e-10 -4.421543458900e-09  4.0510e-12  4.0470e-12
gfc    63   57 -1.516098198410e-09  1.791378859610e-09  3.2550e-12  3.2520e-12
gfc    64   57 -2.490074234620e-09  3.511402163310e-10  4.1220e-12  4.1110e-12
gfc    65   57 -1.129958391730e-09  8.498231039010e-10  3.6050e-12  3.6060e-12
gfc    66   57  1.933469639230e-09  5.213228848030e-09  3.9060e-12  3.9040e-12
gfc    67   57  3.274251892930e-09 -9.730773741200e-10  4.3100e-12  4.3270e-12
gfc    68   57  2.665588289090e-09  1.558025549990e-09  3.9130e-12  3.9260e-12
gfc    69   57  1.795495910770e-09 -2.685402866250e-10  4.8240e-12  4.8440e-12
gfc    70   57  2.647127191200e-10 -1.035875803830e-09  4.2530e-12  4.2560e-12
gfc    71   57 -1.726921377360e-09  2.157258866920e-09  5.0870e-12  5.0880e-12
gfc    72   57  2.807148684060e-10  2.508438760010e-09  4.7320e-12  4.7190e-12
gfc    73   57  1.125046663310e-09  2.651524190840e-10  5.1660e-12  5.1530e-12
gfc    74   57 -9.376649824830e-10  1.557520701250e-09  5.1600e-12  5.1460e-12
gfc    75   57 -8.250118338890e-10  9.748792742390e-10  5.1810e-12  5.1660e-12
gfc    76   57 -3.159742047650e-09  8.723006253580e-10  5.4790e-12  5.4700e-12
gfc    77   57 -4.265944942580e-09  8.007526241840e-10  5.2610e-12  5.2590e-12
gfc    78   57 -1.833694596210e-09 -3.412111709000e-10  5.7170e-12  5.7100e-12
gfc    79   57 -6.639389364190e-10  6.034048688920e-10  5.5080e-12  5.5130e-12
gfc    80   57 -6.929282015250e-10  1.047549281780e-09  5.9500e-12  5.9480e-12
gfc    81   57 -1.815622567610e-09  1.790137418790e-10  5.9820e-12  5.9790e-12
gfc    82   57 -2.113900388800e-09 -2.496308377570e-09  6.2890e-12  6.2820e-12
gfc    83   57  3.629477528380e-10  7.189103490020e-10  6.6660e-12  6.6580e-12
gfc    84   57  2.136699529800e-09  1.333372020040e-09  6.8110e-12  6.8020e-12
gfc    85   57  1.564414510860e-10 -2.224316542290e-10  7.5100e-12  7.5040e-12
gfc    86   57 -4.277607081070e-10  2.638230026090e-11  7.5550e-12  7.5530e-12
gfc    87   57  3.771313412700e-11 -1.236819455600e-09  8.4640e-12  8.4720e-12
gfc    88   57  4.745259743470e-10 -7.699771451800e-10  8.5030e-12  8.5090e-12
gfc    89   57 -1.547993199310e-09  2.546820448970e-10  9.4540e-12  9.4630e-12
gfc    90   57 -5.270038415490e-12 -1.345715702300e-10  9.5680e-12  9.5740e-12
gfc    91   57  9.963456619430e-10  9.514307647930e-10  1.0390e-11  1.0390e-11
gfc    92   57  1.641312177160e-10  6.540334378110e-10  1.0640e-11  1.0640e-11
gfc    93   57 -3.953760599910e-10  1.801537060980e-09  1.1170e-11  1.1160e-11
gfc    94   57  1.496138473160e-09  1.139006091710e-10  1.1580e-11  1.1570e-11
gfc    95   57  1.296097640560e-09  1.294192152330e-09  1.1790e-11  1.1790e-11
gfc    96   57  3.499249353280e-10 -6.638673935260e-10  1.2120e-11  1.2120e-11
gfc    58   58 -1.355372835250e-10  2.738377470100e-10  2.6890e-12  2.6810e-12
gfc    59   58  1.746592165730e-09 -2.207966144690e-09  4.6800e-12  4.6860e-12
gfc    60   58 -1.819127654120e-09  2.572167005090e-09  5.2450e-12  5.2270e-12
gfc    61   58 -2.919871526180e-09  6.769729522460e-09  3.4030e-12  3.3980e-12
gfc    62   58 -1.423697594470e-09 -1.968510007120e-09  4.2730e-12  4.2660e-12
gfc    63   58  4.636875159220e-10 -1.547638851020e-09  4.2460e-12  4.2590e-12
gfc    64   58 -8.812761405450e-10 -6.232303197910e-10  3.4780e-12  3.4840e-12
gfc    65   58 -1.057672113940e-09 -3.964538939280e-10  4.1960e-12  4.1960e-12
gfc    66   58 -1.961665505350e-09 -6.909826081740e-10  3.7420e-12  3.7340e-12
gfc    67   58 -3.084268119770e-09 -2.272664273120e-09  3.8830e-12  3.8860e-12
gfc    68   58  1.236117329530e-09  5.379216025050e-10  4.3310e-12  4.3380e-12
gfc    69   58 -4.276710842020e-09  2.614158194310e-09  3.9120e-12  3.9200e-12
gfc    70   58 -4.461243974900e-09 -2.752490898700e-09  4.8110e-12  4.8130e-12
gfc    71   58 -4.523677885320e-10  2.544941988520e-09  4.3540e-12  4.3510e-12
gfc    72   58  5.018219933670e-10 -2.379958085360e-09  5.1290e-12  5.1120e-12
gfc    73   58 -3.643813454640e-10 -6.550473447590e-11  4.9290e-12  4.9090e-12
gfc    74   58 -2.115718624820e-09  2.586235643840e-09  5.3260e-12  5.3140e-12
gfc    75   58 -8.292062640500e-10 -1.735987218370e-09  5.3950e-12  5.3860e-12
gfc    76   58 -1.292407998370e-09 -2.637273626050e-09  5.4780e-12  5.4780e-12
gfc    77   58 -1.627623235320e-09 -3.155690054900e-09  5.6940e-12  5.6970e-12
gfc    78   58 -2.295241584420e-09 -3.327807450400e-09  5.6570e-12  5.6640e-12
gfc    79   58  2.234431662490e-09 -2.808682366770e-09  5.8650e-12  5.8700e-12
gfc    80   58 -6.010380668440e-10  1.950881276700e-10  5.9050e-12  5.9100e-12
gfc    81   58 -1.958514966490e-09 -1.422061428300e-09  6.0050e-12  6.0130e-12
gfc    82   58  4.863909215630e-10 -7.076570943960e-10  6.2640e-12  6.2660e-12
gfc    83   58  7.767957736790e-10  1.448351800710e-09  6.2580e-12  6.2650e-12
gfc    84   58 -8.103992169440e-10  7.553396144500e-10  6.7690e-12  6.7700e-12
gfc    85   58 -8.189378574320e-10  2.126694399270e-09  6.7450e-12  6.7460e-12
gfc    86   58  9.933549203780e-10  1.622179996890e-09  7.4440e-12  7.4450e-12
gfc    87   58  3.741232074430e-10 -2.640335426350e-09  7.5110e-12  7.5160e-12
gfc    88   58  4.906904982810e-10  4.177414141520e-10  8.3060e-12  8.3100e-12
gfc    89   58 -3.060512525780e-10 -1.390194250410e-09  8.5230e-12  8.5310e-12
gfc    90   58  1.106834295490e-09 -1.964159617290e-09  9.3060e-12  9.3110e-12
gfc    91   58 -2.696834465600e-09 -6.589643475070e-10  9.6370e-12  9.6410e-12
gfc    92   58 -8.296925223480e-10  1.596315703150e-10  1.0370e-11  1.0370e-11
gfc    93   58 -7.240558723850e-10  2.712334119760e-10  1.0680e-11  1.0680e-11
gfc    94   58  2.012327794790e-10  8.650646211430e-10  1.1370e-11  1.1360e-11
gfc    95   58 -3.697934215940e-10  1.824700131030e-09  1.1570e-11  1.1560e-11
gfc    96   58 -1.006453919970e-10  3.991659519600e-10  1.2020e-11  1.1990e-11
gfc    59   59  2.109819768360e-09  1.643363775230e-10  2.8400e-12  2.8300e-12
gfc    60   59 -2.455227310360e-09  8.364738544110e-10  5.1030e-12  5.1230e-12
gfc    61   59 -4.259968172910e-09 -2.131773393730e-09  5.7150e-12  5.6870e-12
gfc    62   59 -3.185124613290e-10 -1.318418188450e-09  3.6500e-12  3.6450e-12
gfc    63   59  1.451964135980e-09 -4.699229297600e-09  4.5550e-12  4.5500e-12
gfc    64   59 -7.273094321790e-09 -2.470023754280e-10  4.5690e-12  4.5820e-12
gfc    65   59  2.968209585980e-09 -2.565952592300e-09  3.6520e-12  3.6630e-12
gfc    66   59  1.908153577510e-09  3.137461246220e-09  4.5810e-12  4.5990e-12
gfc    67   59  7.381195505660e-10 -2.736725566820e-09  4.1090e-12  4.1070e-12
gfc    68   59  5.524163608230e-09  3.790080784030e-09  4.3180e-12  4.3380e-12
gfc    69   59 -1.505817240890e-09 -6.962642737460e-09  4.9040e-12  4.9030e-12
gfc    70   59  5.653336284740e-09 -3.035835902100e-09  4.3700e-12  4.3790e-12
gfc    71   59 -2.331257988830e-09  2.760881967640e-09  5.4460e-12  5.4430e-12
gfc    72   59  4.991636186580e-09 -2.131471182380e-09  4.7920e-12  4.7960e-12
gfc    73   59 -1.495346847760e-09  1.172922022220e-10  5.6810e-12  5.6850e-12
gfc    74   59  1.333671219900e-09 -3.688772242040e-09  5.3330e-12  5.3460e-12
gfc    75   59  3.951261298830e-10  9.390290800620e-10  5.7160e-12  5.7390e-12
gfc    76   59  3.688766337160e-10 -1.605998416950e-09  5.7870e-12  5.8150e-12
gfc    77   59 -5.879406180260e-10 -1.784878862010e-09  5.7130e-12  5.7440e-12
gfc    78   59 -1.031307777510e-09 -1.317851809850e-09  6.1050e-12  6.1340e-12
gfc    79   59  4.188277494730e-09 -7.822769977490e-10  5.8330e-12  5.8500e-12
gfc    80   59  7.537543949920e-10  5.283081025050e-10  6.3300e-12  6.3600e-12
gfc    81   59  4.072388721460e-10 -1.170348059210e-09  6.1620e-12  6.1740e-12
gfc    82   59  2.874016923970e-09 -2.425511386170e-09  6.5730e-12  6.5970e-12
gfc    83   59  2.804070311480e-10  5.298069496730e-10  6.7450e-12  6.7630e-12
gfc    84   59 -1.007151447380e-09  1.594277720660e-09  6.9570e-12  6.9890e-12
gfc    85   59  1.027988553220e-09  4.495277054990e-10  7.5540e-12  7.5880e-12
gfc    86   59  7.640190139250e-10 -2.448314884880e-09  7.5870e-12  7.6190e-12
gfc    87   59  1.032965750080e-09  3.297511647120e-10  8.5270e-12  8.5560e-12
gfc    88   59  7.009666726660e-10  2.356869176820e-09  8.4890e-12  8.5040e-12
gfc    89   59 -1.167690463980e-09 -1.745823716790e-09  9.5950e-12  9.5960e-12
gfc    90   59 -1.226936153110e-10 -9.005282795090e-10  9.5940e-12  9.5850e-12
gfc    91   59  4.186143570340e-10 -1.211483548310e-10  1.0600e-11  1.0600e-11
gfc    92   59  7.475223039780e-10 -5.635782452950e-10  1.0730e-11  1.0720e-11
gfc    93   59 -2.021943430270e-09 -4.206339678080e-10  1.1430e-11  1.1420e-11
gfc    94   59 -1.880940655840e-09  4.319446307060e-10  1.1740e-11  1.1750e-11
gfc    95   59 -4.668989726930e-10 -1.041070780760e-10  1.2040e-11  1.2040e-11
gfc    96   59  1.675882808770e-10 -1.409777874400e-09  1.2320e-11  1.2330e-11
gfc    60   60  3.786156845190e-09  5.567681293430e-12  2.9760e-12  2.9830e-12
gfc    61   60 -3.528634351000e-09 -3.572069663030e-09  5.1930e-12  5.2040e-12
gfc    62   60  1.183941446740e-09  1.922704090720e-09  5.8860e-12  5.9020e-12
gfc    63   60  3.691914251840e-09 -4.551941824230e-10  3.8690e-12  3.8740e-12
gfc    64   60 -7.796205032500e-10  1.329687935410e-09  4.7320e-12  4.7370e-12
gfc    65   60  8.907509352550e-10  2.888845628700e-09  4.7920e-12  4.7900e-12
gfc    66   60 -9.911901921820e-10 -2.986429064510e-09  3.9120e-12  3.9040e-12
gfc    67   60  3.269072549630e-09  4.255613210150e-10  4.6690e-12  4.6730e-12
gfc    68   60 -1.507089244860e-09  1.790941902390e-09  4.2900e-12  4.3030e-12
gfc    69   60 -3.254733407820e-10 -1.419900231190e-09  4.3220e-12  4.3290e-12
gfc    70   60 -4.388495274580e-10  3.678117687750e-09  4.9780e-12  4.9880e-12
gfc    71   60 -9.766915083480e-10  9.721260278200e-10  4.4180e-12  4.4230e-12
gfc    72   60  2.506245272890e-09  4.215901618280e-09  5.4760e-12  5.4770e-12
gfc    73   60 -3.158780270620e-10  1.887105745580e-09  4.9490e-12  4.9530e-12
gfc    74   60 -1.181996374020e-09  1.142266619860e-09  5.7570e-12  5.7570e-12
gfc    75   60 -5.070531358830e-10  1.068614565420e-09  5.5700e-12  5.5790e-12
gfc    76   60 -1.617275937180e-09  1.694143013070e-10  5.9240e-12  5.9150e-12
gfc    77   60 -1.107554095190e-09  1.286172204030e-09  6.0480e-12  6.0470e-12
gfc    78   60 -1.744321809220e-10  6.026025298060e-10  6.0730e-12  6.0560e-12
gfc    79   60  1.968264572880e-09 -1.863757899410e-09  6.3230e-12  6.3090e-12
gfc    80   60 -1.517524828010e-09 -4.995961259710e-10  6.2890e-12  6.2680e-12
gfc    81   60 -2.885744753260e-09 -1.655559274350e-09  6.4570e-12  6.4510e-12
gfc    82   60 -5.281524377880e-10 -6.268980049900e-10  6.6200e-12  6.6070e-12
gfc    83   60 -2.981351666360e-09 -6.290593852760e-10  6.6170e-12  6.6030e-12
gfc    84   60 -1.300857478310e-09 -3.375478287580e-10  7.1210e-12  7.1010e-12
gfc    85   60  2.413174814410e-09  1.763303928440e-10  6.9700e-12  6.9550e-12
gfc    86   60  1.012982531460e-09 -2.618466823880e-09  7.7980e-12  7.7840e-12
gfc    87   60  7.394714626600e-10 -3.895041971840e-10  7.6310e-12  7.6280e-12
gfc    88   60  1.382640713140e-10  1.006613316620e-09  8.6550e-12  8.6380e-12
gfc    89   60 -1.777087731150e-09  2.728939287720e-10  8.6130e-12  8.6010e-12
gfc    90   60  2.883029989070e-10  5.031525558740e-10  9.6820e-12  9.6390e-12
gfc    91   60  1.538440954120e-09  9.567544053970e-10  9.7910e-12  9.7570e-12
gfc    92   60  4.150300581480e-10 -1.574322002360e-09  1.0760e-11  1.0710e-11
gfc    93   60 -2.931659798390e-10 -1.257730032050e-09  1.0910e-11  1.0870e-11
gfc    94   60  7.804273752210e-10 -4.510990944490e-10  1.1750e-11  1.1700e-11
gfc    95   60 -3.528233982540e-10  8.764315503070e-10  1.1800e-11  1.1760e-11
gfc    96   60 -5.399067332830e-10 -4.325669405160e-10  1.2320e-11  1.2310e-11
gfc    61   61 -2.123156181040e-09  4.099850962310e-10  3.1320e-12  3.1430e-12
gfc    62   61  3.504839110990e-09  3.344980320950e-09  5.5960e-12  5.5960e-12
gfc    63   61 -3.221059965940e-09  4.217958239500e-09  6.3940e-12  6.4490e-12
gfc    64   61 -4.328737334770e-09 -3.233584542910e-09  4.1160e-12  4.1460e-12
gfc    65   61 -4.152231565840e-09  2.911292573700e-09  5.0730e-12  5.0580e-12
gfc    66   61 -2.722645884350e-10  5.676961138650e-11  5.1610e-12  5.1440e-12
gfc    67   61  2.075106894440e-09 -2.967235482320e-09  4.1240e-12  4.0990e-12
gfc    68   61 -8.846687571470e-10  1.045077154780e-09  5.0810e-12  5.0430e-12
gfc    69   61  2.816856601580e-09 -5.021270621960e-09  4.6820e-12  4.6770e-12
gfc    70   61  1.409634730910e-09 -1.905641254460e-09  4.7260e-12  4.6850e-12
gfc    71   61 -5.464609212180e-09 -1.426954958610e-09  5.5760e-12  5.5450e-12
gfc    72   61 -3.325798239710e-09 -2.640948971300e-09  4.8040e-12  4.7650e-12
gfc    73   61 -8.700106591080e-10 -3.951473157830e-10  6.1450e-12  6.0890e-12
gfc    74   61 -1.662852723480e-09 -2.121344262730e-09  5.3420e-12  5.3040e-12
gfc    75   61 -1.082563089020e-09  4.290399252450e-09  6.3590e-12  6.2920e-12
gfc    76   61 -3.538502947590e-10  2.305576747540e-10  5.9950e-12  5.9500e-12
gfc    77   61  4.434996425000e-10 -8.997743559580e-10  6.3700e-12  6.2940e-12
gfc    78   61  4.065060143490e-10 -4.777915617690e-11  6.5140e-12  6.4470e-12
gfc    79   61  1.137054187510e-09  1.351399865980e-09  6.3570e-12  6.2850e-12
gfc    80   61  1.274964824520e-09  7.777708609150e-10  6.8270e-12  6.7560e-12
gfc    81   61  2.265885747230e-09 -2.252001698150e-09  6.5050e-12  6.4480e-12
gfc    82   61 -9.435920436350e-11 -1.350743465180e-09  7.0150e-12  6.9460e-12
gfc    83   61 -9.902797314940e-10 -5.038790819310e-10  6.9350e-12  6.8800e-12
gfc    84   61 -5.259515620940e-10  5.759615849810e-10  7.2290e-12  7.1660e-12
gfc    85   61  1.767684486630e-10 -2.364982851880e-09  7.6660e-12  7.6120e-12
gfc    86   61  5.063491996580e-10 -8.421862422760e-10  7.6530e-12  7.5940e-12
gfc    87   61 -2.365091171350e-10  1.875823633880e-09  8.6480e-12  8.5740e-12
gfc    88   61  9.988558554260e-12  1.134544115980e-09  8.3920e-12  8.3350e-12
gfc    89   61 -8.130482627530e-10  1.060810993580e-09  9.7400e-12  9.6620e-12
gfc    90   61 -1.331880633180e-10  1.908898646290e-09  9.4370e-12  9.3790e-12
gfc    91   61  2.944000405400e-10  3.219709506550e-10  1.0830e-11  1.0750e-11
gfc    92   61 -3.443353860240e-10  1.046658086220e-09  1.0650e-11  1.0600e-11
gfc    93   61 -2.176055687830e-09  5.260558256410e-10  1.1730e-11  1.1650e-11
gfc    94   61  1.955366734370e-09 -1.945656368820e-10  1.1800e-11  1.1740e-11
gfc    95   61  8.160631323960e-10  7.505161898280e-10  1.2330e-11  1.2270e-11
gfc    96   61  1.094245618890e-09 -3.237040184640e-10  1.2470e-11  1.2410e-11
gfc    62   62 -2.059996954150e-09  1.384695223280e-10  3.3070e-12  3.2980e-12
gfc    63   62 -4.444253868240e-09  9.282586687050e-10  5.7780e-12  5.7540e-12
gfc    64   62 -1.319738813890e-09 -1.146119033570e-09  6.7240e-12  6.7020e-12
gfc    65   62  6.160170341820e-10 -1.843378062170e-10  4.4160e-12  4.4010e-12
gfc    66   62  6.874293639010e-09  1.094359547130e-09  5.3350e-12  5.3240e-12
gfc    67   62  4.251886814100e-09 -5.825066020070e-09  5.3960e-12  5.3780e-12
gfc    68   62  2.873259579700e-09  7.776332819730e-10  4.3960e-12  4.3910e-12
gfc    69   62 -1.198929877940e-09 -5.381010953260e-10  5.1920e-12  5.1890e-12
gfc    70   62  5.137301321110e-10  1.460545358510e-09  4.8860e-12  4.8820e-12
gfc    71   62 -2.159244328390e-09 -1.918087540820e-09  4.8240e-12  4.8200e-12
gfc    72   62  4.813854209520e-09  1.469176635020e-09  5.6940e-12  5.6750e-12
gfc    73   62 -3.453322109480e-09 -1.633809547840e-09  5.0100e-12  4.9950e-12
gfc    74   62  3.715615266270e-09 -4.463420404840e-11  6.2400e-12  6.2160e-12
gfc    75   62 -9.890966512570e-10  4.341410899840e-09  5.6390e-12  5.6240e-12
gfc    76   62  3.280589992350e-09 -3.493823177760e-09  6.5110e-12  6.4970e-12
gfc    77   62 -3.901663944140e-10  2.704973337050e-09  6.2970e-12  6.2900e-12
gfc    78   62 -1.941113277310e-09 -8.567426692700e-10  6.6350e-12  6.6360e-12
gfc    79   62  7.956858761260e-10  2.423605341650e-09  6.7410e-12  6.7420e-12
gfc    80   62 -2.580743269060e-09  6.245709188020e-10  6.7480e-12  6.7580e-12
gfc    81   62 -6.387944841840e-10  9.261717364530e-10  6.9460e-12  6.9620e-12
gfc    82   62 -1.566768280420e-09  4.325009842290e-09  6.9720e-12  6.9840e-12
gfc    83   62  3.221207829930e-10 -4.057218528550e-10  7.0590e-12  7.0630e-12
gfc    84   62 -2.021436975740e-09 -2.504287516110e-09  7.3860e-12  7.3840e-12
gfc    85   62 -7.234486163570e-10 -4.221842539230e-10  7.2670e-12  7.2750e-12
gfc    86   62  2.719664172450e-09  1.374066701090e-09  8.0140e-12  8.0350e-12
gfc    87   62  6.749109419890e-10 -1.906851478920e-09  7.7820e-12  7.8040e-12
gfc    88   62  2.366614610830e-10 -1.117137466120e-09  8.8910e-12  8.9090e-12
gfc    89   62  8.094727001410e-10  3.316401612450e-09  8.6940e-12  8.7050e-12
gfc    90   62  6.384251007690e-10  1.426562236190e-09  9.9400e-12  9.9550e-12
gfc    91   62 -1.119079940260e-09 -3.855943758200e-10  9.8700e-12  9.8830e-12
gfc    92   62 -1.275800624410e-09  2.786622087960e-10  1.1070e-11  1.1090e-11
gfc    93   62  2.393427452000e-10 -5.505659799530e-10  1.1060e-11  1.1090e-11
gfc    94   62  2.174422551730e-11 -3.295929033250e-10  1.2110e-11  1.2130e-11
gfc    95   62 -1.826765858970e-09  2.180837269880e-10  1.2010e-11  1.2020e-11
gfc    96   62 -2.869253995470e-10 -4.214779040520e-10  1.2670e-11  1.2690e-11
gfc    63   63 -4.916130694950e-10 -1.479018690560e-10  3.4770e-12  3.4520e-12
gfc    64   63  3.023610745300e-09 -5.090368160070e-09  6.4040e-12  6.3380e-12
gfc    65   63  9.657105053150e-11 -2.984740273970e-09  7.2620e-12  7.1940e-12
gfc    66   63  4.609652313300e-10  4.497440175110e-09  4.7400e-12  4.7200e-12
gfc    67   63  1.867083570120e-09  5.690992337840e-09  5.6270e-12  5.6210e-12
gfc    68   63  2.684495649500e-10 -5.034755804760e-09  5.8310e-12  5.7960e-12
gfc    69   63  3.097510164060e-09  1.843626818260e-09  4.6210e-12  4.6220e-12
gfc    70   63 -2.263872676990e-09  1.571129268390e-09  5.7410e-12  5.7220e-12
gfc    71   63  9.797706375800e-10 -1.004981039570e-09  5.3390e-12  5.3270e-12
gfc    72   63 -7.756241745420e-10  4.345539873480e-09  5.4300e-12  5.4430e-12
gfc    73   63  1.516499765620e-09 -2.312390163080e-09  6.3040e-12  6.3000e-12
gfc    74   63  1.325420068480e-09  2.136790013150e-09  5.5970e-12  5.6270e-12
gfc    75   63 -7.349850403180e-09  7.601932402880e-11  6.8480e-12  6.8650e-12
gfc    76   63 -1.548013138550e-09  1.308827396340e-09  6.1710e-12  6.2040e-12
gfc    77   63 -1.187625939580e-09 -9.485691791080e-10  6.9930e-12  7.0310e-12
gfc    78   63 -2.542900025000e-10 -1.011132469370e-09  6.7840e-12  6.8190e-12
gfc    79   63 -2.294323336670e-09  1.319218297380e-09  6.9420e-12  6.9860e-12
gfc    80   63 -4.695985072760e-09 -5.607173660790e-10  7.2190e-12  7.2550e-12
gfc    81   63 -2.109048848240e-09 -8.505517489520e-10  6.9280e-12  6.9630e-12
gfc    82   63 -1.266102073800e-09  8.615642107610e-10  7.4770e-12  7.5120e-12
gfc    83   63 -1.071537539200e-09 -8.411220829280e-11  7.1600e-12  7.1910e-12
gfc    84   63 -1.831759099200e-09 -7.782238064440e-10  7.7000e-12  7.7340e-12
gfc    85   63  1.447393073820e-09 -2.520336987670e-09  7.7430e-12  7.7700e-12
gfc    86   63  3.573282781380e-09 -2.838412763220e-09  8.0870e-12  8.1200e-12
gfc    87   63 -2.591594613720e-09 -2.203080540950e-09  8.6620e-12  8.6860e-12
gfc    88   63 -5.941990059810e-10 -3.553997255110e-10  8.8000e-12  8.8370e-12
gfc    89   63  2.428728722380e-09  2.062159961100e-09  9.7950e-12  9.8310e-12
gfc    90   63  6.217046406160e-10  1.019757315400e-09  9.8480e-12  9.8930e-12
gfc    91   63  6.216117380090e-10  3.444668533700e-09  1.0950e-11  1.0990e-11
gfc    92   63  9.980324764820e-10  9.648211041900e-10  1.1080e-11  1.1140e-11
gfc    93   63  1.018992384740e-10 -3.224080741750e-09  1.1930e-11  1.1990e-11
gfc    94   63 -1.321750759860e-09 -1.745640446360e-09  1.2240e-11  1.2310e-11
gfc    95   63  1.113064404290e-09 -1.493975992480e-10  1.2560e-11  1.2600e-11
gfc    96   63  2.436164984210e-09  7.623287517120e-11  1.2860e-11  1.2910e-11
gfc    64   64  5.480842538390e-09 -1.502554028290e-09  3.6670e-12  3.6610e-12
gfc    65   64  3.732417273570e-10  3.596451303240e-09  6.4130e-12  6.3910e-12
gfc    66   64  1.419853051910e-09 -1.804496065530e-09  7.6390e-12  7.6200e-12
gfc    67   64 -6.321067227660e-11 -2.953471538550e-09  5.0240e-12  5.0140e-12
gfc    68   64 -3.862355674630e-09 -3.715998211150e-09  5.9600e-12  5.9610e-12
gfc    69   64 -4.000409110200e-09  2.564868089400e-09  6.0510e-12  6.0430e-12
gfc    70   64 -1.622556069520e-09  1.671154942570e-09  4.9450e-12  4.9450e-12
gfc    71   64 -7.136501821850e-10  2.104808868720e-09  5.7730e-12  5.7660e-12
gfc    72   64  1.002833535440e-09  4.546975079560e-09  5.6130e-12  5.6060e-12
gfc    73   64  2.105154240250e-09  1.435424289110e-10  5.3980e-12  5.4030e-12
gfc    74   64  2.160801544730e-09 -2.955601341890e-09  6.5310e-12  6.5390e-12
gfc    75   64 -2.600620058640e-10 -1.709927454090e-09  5.6740e-12  5.6970e-12
gfc    76   64  3.826600844310e-10 -2.718927132090e-09  7.0730e-12  7.1050e-12
gfc    77   64  1.686941872280e-09 -2.374167175750e-09  6.3870e-12  6.4120e-12
gfc    78   64 -3.235558031410e-09 -2.821318203310e-09  7.2860e-12  7.3160e-12
gfc    79   64 -7.980620754710e-10  2.804138218790e-09  7.0590e-12  7.0750e-12
gfc    80   64  2.279032442590e-09 -2.392077918740e-09  7.3520e-12  7.3700e-12
gfc    81   64 -5.266602833910e-10 -1.737480388810e-09  7.4520e-12  7.4590e-12
gfc    82   64 -2.292424141740e-09  8.025246910530e-10  7.4640e-12  7.4670e-12
gfc    83   64  8.250338814060e-10  2.923737897890e-10  7.6080e-12  7.5990e-12
gfc    84   64  5.087668259500e-10 -1.402879752580e-10  7.7810e-12  7.7830e-12
gfc    85   64  8.285080732180e-10  4.998026814860e-10  7.7150e-12  7.7210e-12
gfc    86   64  1.362891149000e-09  4.043640774520e-09  8.3820e-12  8.4040e-12
gfc    87   64  3.284148861720e-09 -1.019320515100e-10  8.0630e-12  8.0760e-12
gfc    88   64  3.561242521890e-09 -2.398438288020e-10  9.2960e-12  9.3010e-12
gfc    89   64 -1.586069796480e-09  1.062622872020e-09  8.8530e-12  8.8540e-12
gfc    90   64 -5.247186000270e-10  7.015876424610e-10  1.0430e-11  1.0430e-11
gfc    91   64 -4.446752403200e-10  2.134205616870e-10  1.0020e-11  1.0020e-11
gfc    92   64 -8.738442696490e-10 -2.311757433100e-09  1.1620e-11  1.1600e-11
gfc    93   64 -7.270182269120e-10  3.478794893090e-10  1.1270e-11  1.1270e-11
gfc    94   64 -3.294438332400e-11  4.133569465140e-09  1.2650e-11  1.2660e-11
gfc    95   64 -1.150229634050e-10 -6.596767318770e-10  1.2250e-11  1.2260e-11
gfc    96   64  1.683976696220e-09 -1.116786955230e-10  1.3120e-11  1.3140e-11
gfc    65   65  1.142666996330e-09  1.583134676020e-09  3.8030e-12  3.8290e-12
gfc    66   65 -3.933240481340e-09  3.594530901430e-09  7.0710e-12  7.1480e-12
gfc    67   65 -4.452942149170e-10 -5.778802308340e-10  8.0930e-12  8.1590e-12
gfc    68   65  3.602414276380e-09 -3.224776589690e-10  5.3790e-12  5.3920e-12
gfc    69   65  1.356762025260e-09 -4.413950434810e-10  6.2280e-12  6.2260e-12
gfc    70   65  5.063339393790e-10  1.388281257050e-09  6.5030e-12  6.5620e-12
gfc    71   65 -1.980287024120e-09  1.922732196970e-11  5.1850e-12  5.2020e-12
gfc    72   65 -2.143057859860e-09 -6.270655119130e-10  6.3690e-12  6.4160e-12
gfc    73   65 -4.274051095450e-10  2.298453254930e-10  6.0750e-12  6.0800e-12
gfc    74   65  9.262310720990e-10  2.582122784850e-10  6.1110e-12  6.1020e-12
gfc    75   65 -4.179190049860e-09 -2.716527352450e-10  7.1310e-12  7.1250e-12
gfc    76   65  1.646689947200e-09  2.406984978870e-10  6.3850e-12  6.3590e-12
gfc    77   65 -3.225976492320e-09  1.514683949860e-09  7.6570e-12  7.6520e-12
gfc    78   65  1.828307841710e-09  1.481446311120e-09  7.0190e-12  7.0070e-12
gfc    79   65 -1.039560837540e-09  6.435306342010e-09  7.7350e-12  7.7190e-12
gfc    80   65 -8.227218686260e-10 -2.881744575100e-09  7.6250e-12  7.6160e-12
gfc    81   65  2.379242320850e-09  2.500685270900e-09  7.6180e-12  7.6030e-12
gfc    82   65 -2.699717420310e-09  5.710345294590e-10  8.0020e-12  7.9990e-12
gfc    83   65 -1.332377089980e-09 -2.399817525910e-09  7.6090e-12  7.6020e-12
gfc    84   65 -2.741433469440e-09 -6.309299690460e-10  8.2200e-12  8.2090e-12
gfc    85   65  4.256664877120e-10 -3.134265400070e-10  7.9690e-12  7.9510e-12
gfc    86   65 -8.352925102450e-11  1.685135343740e-09  8.4930e-12  8.4720e-12
gfc    87   65 -2.709862152520e-09 -2.325843005620e-09  8.7580e-12  8.7430e-12
gfc    88   65 -3.221697182580e-09  1.740051820460e-10  9.0510e-12  9.0260e-12
gfc    89   65 -6.024892476150e-11  1.750541432320e-09  9.8820e-12  9.8720e-12
gfc    90   65  3.508914171000e-09 -5.601158539210e-10  1.0020e-11  9.9980e-12
gfc    91   65 -7.340232841230e-10 -7.620035270940e-10  1.1140e-11  1.1130e-11
gfc    92   65 -1.254231259570e-09 -1.505588690530e-09  1.1280e-11  1.1260e-11
gfc    93   65  1.324018831060e-09 -5.601727513720e-10  1.2220e-11  1.2210e-11
gfc    94   65  1.681496670060e-10 -1.919397562250e-09  1.2520e-11  1.2490e-11
gfc    95   65 -9.771473539070e-10  2.237885471260e-09  1.2860e-11  1.2850e-11
gfc    96   65  6.237722752230e-10  3.892921055760e-09  1.3170e-11  1.3150e-11
gfc    66   66 -3.217271217820e-09 -1.281076004540e-09  4.0300e-12  4.0610e-12
gfc    67   66  1.554216803960e-11 -5.411064029540e-10  7.1060e-12  7.1810e-12
gfc    68   66  7.391691103180e-10 -1.191568298490e-09  8.6020e-12  8.6660e-12
gfc    69   66 -7.257810091720e-09  1.815009852240e-10  5.6970e-12  5.7230e-12
gfc    70   66 -1.580732200500e-09  2.222193663740e-09  6.6040e-12  6.6390e-12
gfc    71   66  3.546907451900e-09  2.091389964850e-09  6.7550e-12  6.8190e-12
gfc    72   66 -7.145890652820e-10 -3.593406370870e-09  5.5600e-12  5.5890e-12
gfc    73   66  3.546285254320e-09 -1.199719792670e-09  6.4240e-12  6.4680e-12
gfc    74   66 -1.314951747060e-09  4.899492980900e-11  6.4540e-12  6.4790e-12
gfc    75   66 -3.063863516980e-10 -3.510594760340e-09  6.1040e-12  6.1120e-12
gfc    76   66 -1.149945856910e-09  2.222279206540e-09  7.4860e-12  7.5210e-12
gfc    77   66 -3.250909868150e-09 -3.474212234470e-09  6.4940e-12  6.4960e-12
gfc    78   66 -1.036969824110e-09 -9.382702662430e-10  8.0030e-12  8.0340e-12
gfc    79   66 -5.954873101380e-09 -3.088043376440e-09  7.2420e-12  7.2640e-12
gfc    80   66  8.112854957060e-10  1.259169301720e-09  8.1020e-12  8.1330e-12
gfc    81   66 -2.323160474810e-09 -1.327490987710e-09  7.8650e-12  7.8890e-12
gfc    82   66 -2.654306844710e-09 -4.148909743060e-09  8.0800e-12  8.1040e-12
gfc    83   66 -1.539590521930e-09 -1.734360092590e-09  8.1690e-12  8.1970e-12
gfc    84   66  1.725853178620e-09 -4.278585058170e-10  8.2170e-12  8.2410e-12
gfc    85   66  4.412315089070e-10 -2.113179469960e-10  8.2770e-12  8.3090e-12
gfc    86   66 -2.855983033000e-09 -2.675585388630e-10  8.7230e-12  8.7510e-12
gfc    87   66  5.671342785430e-10 -1.285162309140e-09  8.5040e-12  8.5230e-12
gfc    88   66  9.869272283600e-10 -1.575498298530e-09  9.6340e-12  9.6590e-12
gfc    89   66 -1.784481037380e-09 -2.275630196730e-09  9.1300e-12  9.1440e-12
gfc    90   66 -3.153340514740e-10 -2.185134644280e-09  1.0830e-11  1.0860e-11
gfc    91   66  2.714253613160e-10  8.067594630040e-10  1.0230e-11  1.0240e-11
gfc    92   66  1.091776476810e-09 -7.069677764920e-10  1.2120e-11  1.2150e-11
gfc    93   66 -8.451946932230e-11 -6.419242678170e-10  1.1510e-11  1.1540e-11
gfc    94   66 -1.848407876350e-09 -1.741854354690e-09  1.3190e-11  1.3240e-11
gfc    95   66  1.249027977570e-09 -2.121840452860e-10  1.2500e-11  1.2540e-11
gfc    96   66  7.621822772770e-10  9.542838748160e-10  1.3590e-11  1.3630e-11
gfc    67   67 -8.613027566900e-10  3.034211632730e-09  4.1880e-12  4.1860e-12
gfc    68   67  3.880414946790e-09 -7.066103759570e-10  7.9210e-12  7.9020e-12
gfc    69   67 -3.080811386830e-10  3.301229236650e-09  9.1290e-12  9.1040e-12
gfc    70   67  1.333918656410e-09 -1.145494949290e-09  6.1180e-12  6.1280e-12
gfc    71   67 -3.893620539600e-10 -3.321784364920e-09  6.8540e-12  6.8860e-12
gfc    72   67  1.159376434030e-09 -3.289404355170e-09  7.3330e-12  7.3130e-12
gfc    73   67  2.805849785890e-09  1.842427469060e-09  5.8480e-12  5.8340e-12
gfc    74   67  1.169642100850e-10 -9.686475639030e-10  7.1310e-12  7.0930e-12
gfc    75   67 -2.036324964700e-09  5.363945994230e-10  6.9250e-12  6.9260e-12
gfc    76   67 -1.403220856390e-09  5.287630358630e-10  6.8430e-12  6.8510e-12
gfc    77   67  2.522518713640e-09  2.665620275320e-09  8.0210e-12  8.0590e-12
gfc    78   67  1.367949135170e-09  2.253864091940e-10  7.1940e-12  7.2250e-12
gfc    79   67 -6.793872284980e-10 -1.253226318920e-10  8.4820e-12  8.5150e-12
gfc    80   67  3.853856276250e-09  4.171723030780e-10  7.8890e-12  7.9100e-12
gfc    81   67  3.438387440520e-09 -3.663669443930e-09  8.4360e-12  8.4650e-12
gfc    82   67 -8.503120901960e-10 -3.843455782260e-09  8.4690e-12  8.4730e-12
gfc    83   67 -6.478356358850e-10 -2.781518826380e-10  8.2620e-12  8.2660e-12
gfc    84   67  1.638476822300e-09 -8.960012973220e-10  8.7770e-12  8.7700e-12
gfc    85   67 -3.932597793820e-10  1.498342121780e-09  8.3190e-12  8.3180e-12
gfc    86   67  6.647504595190e-10  3.845302583950e-09  8.9580e-12  8.9600e-12
gfc    87   67  3.047133012840e-09 -1.923982721790e-09  8.8670e-12  8.8900e-12
gfc    88   67  4.023892872980e-10 -2.049807117900e-09  9.3250e-12  9.3470e-12
gfc    89   67 -2.988505841520e-09  1.628669114690e-09  9.9170e-12  9.9550e-12
gfc    90   67 -4.511303146450e-10  3.437364972390e-09  1.0130e-11  1.0160e-11
gfc    91   67 -4.355784433310e-10 -6.080269930940e-10  1.1240e-11  1.1270e-11
gfc    92   67 -9.146210691200e-11 -6.267693152390e-10  1.1370e-11  1.1380e-11
gfc    93   67  7.847441342390e-10  6.910510083120e-10  1.2470e-11  1.2470e-11
gfc    94   67  2.210803096360e-09 -2.078675011520e-09  1.2710e-11  1.2700e-11
gfc    95   67  1.249608765400e-09  2.939936342600e-10  1.3160e-11  1.3150e-11
gfc    96   67 -1.113290940130e-09 -3.768757018100e-10  1.3420e-11  1.3420e-11
gfc    68   68 -1.352671039530e-09  2.325537734220e-09  4.4560e-12  4.4470e-12
gfc    69   68 -1.440299949820e-10  7.987024914340e-10  8.0930e-12  8.0470e-12
gfc    70   68 -3.141508987980e-09  2.106221756890e-09  9.7440e-12  9.7170e-12
gfc    71   68  2.445646463140e-10  3.375297227620e-09  6.4920e-12  6.4870e-12
gfc    72   68  1.154827056280e-09  6.372724188150e-10  7.3180e-12  7.3210e-12
gfc    73   68 -1.117989337530e-09  1.812611131370e-09  7.6760e-12  7.6210e-12
gfc    74   68 -2.443249229350e-09  3.527472791320e-10  6.3230e-12  6.2890e-12
gfc    75   68  1.495967636990e-09 -1.172015596750e-09  7.3260e-12  7.2730e-12
gfc    76   68 -1.514194854640e-09 -1.431983599200e-09  7.4740e-12  7.4570e-12
gfc    77   68  2.377337992880e-11  1.691638950980e-09  7.0190e-12  7.0090e-12
gfc    78   68 -1.163171785000e-09 -1.000911546220e-09  8.5820e-12  8.5780e-12
gfc    79   68 -2.263248934410e-09  1.227558726050e-09  7.4470e-12  7.4500e-12
gfc    80   68 -7.415102176920e-10  1.132040529470e-09  8.9970e-12  8.9900e-12
gfc    81   68 -3.009154125960e-09  1.944367747620e-09  8.1850e-12  8.1580e-12
gfc    82   68  9.353509625720e-10 -4.297422816330e-09  8.9440e-12  8.9220e-12
gfc    83   68  6.442690121510e-10  2.192084032440e-09  8.7200e-12  8.6880e-12
gfc    84   68 -2.467099312820e-09  1.323426031930e-09  8.8520e-12  8.8240e-12
gfc    85   68 -5.460704266480e-11 -5.983075090050e-10  8.9630e-12  8.9330e-12
gfc    86   68 -6.734383328390e-10 -2.530396365860e-09  9.1140e-12  9.0920e-12
gfc    87   68 -1.743441018350e-10 -1.476816670130e-09  9.1510e-12  9.1270e-12
gfc    88   68  1.128546146220e-09  2.372016781060e-09  9.9350e-12  9.9040e-12
gfc    89   68 -7.592347749430e-10  2.614216530690e-10  9.6550e-12  9.6290e-12
gfc    90   68 -5.588837678370e-10  1.448464396830e-10  1.1200e-11  1.1160e-11
gfc    91   68  2.261157094390e-09 -1.235732155580e-09  1.0640e-11  1.0620e-11
gfc    92   68  1.664403708850e-09 -1.339968694760e-09  1.2600e-11  1.2580e-11
gfc    93   68  5.632084240260e-10 -4.366004825000e-10  1.1910e-11  1.1900e-11
gfc    94   68  1.087175979620e-10 -1.943307619660e-09  1.3780e-11  1.3780e-11
gfc    95   68  2.739007138750e-10  4.091583661430e-10  1.2890e-11  1.2890e-11
gfc    96   68  6.586423793520e-10  1.588687383180e-09  1.4130e-11  1.4130e-11
gfc    69   69  2.209534718260e-09 -1.817550666680e-09  4.5690e-12  4.5780e-12
gfc    70   69 -1.746998822220e-09 -5.441653941090e-11  8.8100e-12  8.7910e-12
gfc    71   69 -3.302589191410e-10 -4.377986418660e-10  1.0180e-11  1.0220e-11
gfc    72   69  4.287477417150e-09 -2.031916399970e-09  6.9610e-12  6.9470e-12
gfc    73   69 -3.385800382250e-09  4.085235725080e-10  7.5550e-12  7.5360e-12
gfc    74   69  7.688112027390e-10  4.622226455410e-09  8.2020e-12  8.1830e-12
gfc    75   69  3.803432391270e-09 -1.176244214150e-10  6.5760e-12  6.5760e-12
gfc    76   69 -2.309424306480e-09  4.792992577600e-10  7.9040e-12  7.9170e-12
gfc    77   69  4.480965807160e-09  8.277469303110e-10  7.8820e-12  7.8960e-12
gfc    78   69 -1.856632793960e-10 -2.099715044870e-10  7.6880e-12  7.6850e-12
gfc    79   69 -2.357219437990e-09 -3.504799136170e-09  9.0370e-12  9.0240e-12
gfc    80   69 -5.041668846800e-10  1.951541562210e-09  8.1510e-12  8.1360e-12
gfc    81   69 -4.561582598250e-11 -2.238655587440e-09  9.3620e-12  9.3550e-12
gfc    82   69  5.248065281850e-09 -2.920332572640e-09  8.8510e-12  8.8320e-12
gfc    83   69 -3.855978734480e-09 -3.772684594630e-09  9.1650e-12  9.1400e-12
gfc    84   69  1.517446620780e-09 -2.460668899320e-09  9.3320e-12  9.3280e-12
gfc    85   69 -2.035958226370e-09  1.169328535290e-09  8.9210e-12  8.9160e-12
gfc    86   69  1.693956266910e-09 -2.688610578110e-09  9.5450e-12  9.5400e-12
gfc    87   69  1.952897096160e-09  7.619233256920e-10  9.1310e-12  9.1310e-12
gfc    88   69 -4.280440406850e-11 -2.481325511570e-10  9.7560e-12  9.7530e-12
gfc    89   69 -1.119479869540e-09  4.281848325020e-10  1.0010e-11  9.9960e-12
gfc    90   69 -2.374857411820e-09  2.035077142060e-09  1.0360e-11  1.0340e-11
gfc    91   69  3.838637014450e-10  1.111959923860e-09  1.1360e-11  1.1330e-11
gfc    92   69  9.405873397860e-10 -3.591680307980e-10  1.1500e-11  1.1460e-11
gfc    93   69  2.995712047810e-09  7.315528190470e-10  1.2690e-11  1.2660e-11
gfc    94   69  1.723362807970e-09  1.253514145350e-09  1.2870e-11  1.2860e-11
gfc    95   69 -3.040682250430e-10  4.930457669160e-10  1.3450e-11  1.3470e-11
gfc    96   69 -1.258237710260e-09  1.214392452200e-10  1.3670e-11  1.3690e-11
gfc    70   70  3.073159168960e-10 -1.533363106110e-10  4.8930e-12  4.8630e-12
gfc    71   70 -1.391675688200e-09  9.823425324210e-10  9.2780e-12  9.2170e-12
gfc    72   70  1.433664162870e-09 -1.059768530420e-09  1.0930e-11  1.0880e-11
gfc    73   70  4.825109457470e-11  2.119625273180e-10  7.3800e-12  7.3440e-12
gfc    74   70  2.452035533810e-09  2.935777168680e-10  8.0840e-12  8.0170e-12
gfc    75   70  1.968395208100e-09 -4.777579264720e-10  8.7000e-12  8.6610e-12
gfc    76   70  3.403260379920e-10  1.777134235410e-09  7.1640e-12  7.1540e-12
gfc    77   70 -1.138595897730e-09 -1.353354037780e-09  8.4080e-12  8.3930e-12
gfc    78   70 -7.146251462480e-10 -1.035135078710e-09  8.6130e-12  8.5730e-12
gfc    79   70  3.898246494140e-09  2.407532676510e-09  8.1570e-12  8.1300e-12
gfc    80   70 -2.052364125050e-09  8.744771201220e-10  9.7540e-12  9.6790e-12
gfc    81   70  9.858631166690e-10 -9.386177530790e-11  8.5320e-12  8.4960e-12
gfc    82   70  2.349218293960e-10  2.485110464580e-09  9.9790e-12  9.9270e-12
gfc    83   70  7.967740889810e-10  1.026379464050e-09  9.1130e-12  9.0970e-12
gfc    84   70  4.117481319050e-10  3.373386604510e-09  9.7180e-12  9.7030e-12
gfc    85   70  3.140983571200e-09 -1.433656667210e-09  9.5450e-12  9.5450e-12
gfc    86   70  1.800682142040e-09 -2.886038356430e-10  9.6130e-12  9.6240e-12
gfc    87   70  5.940607415230e-10  4.743274718570e-09  9.8580e-12  9.8410e-12
gfc    88   70 -1.062131086290e-10  2.039857078680e-09  1.0160e-11  1.0140e-11
gfc    89   70 -2.970560208010e-09 -9.929960962530e-10  1.0340e-11  1.0320e-11
gfc    90   70  1.049065710950e-09 -3.691271541240e-10  1.1370e-11  1.1370e-11
gfc    91   70  9.088639337180e-10  5.854702317030e-10  1.1250e-11  1.1260e-11
gfc    92   70 -2.332248416020e-09 -1.981233856930e-09  1.2910e-11  1.2920e-11
gfc    93   70 -3.286698192510e-09 -3.972311340800e-10  1.2450e-11  1.2460e-11
gfc    94   70 -3.764687990800e-10  2.532446913370e-09  1.4250e-11  1.4220e-11
gfc    95   70 -3.210425017400e-10  1.495813745100e-09  1.3360e-11  1.3340e-11
gfc    96   70 -1.369345582310e-09  2.540283247940e-09  1.4640e-11  1.4600e-11
gfc    71   71 -2.101168099500e-09 -8.544534408270e-10  4.9960e-12  4.9380e-12
gfc    72   71 -1.154825650920e-09 -1.936119267370e-09  9.8140e-12  9.7590e-12
gfc    73   71 -1.322893445570e-09 -2.500417991990e-09  1.1440e-11  1.1300e-11
gfc    74   71 -2.502063830090e-09 -5.732070326200e-10  7.8970e-12  7.8680e-12
gfc    75   71 -1.450657307900e-09  1.416246198710e-09  8.2690e-12  8.2200e-12
gfc    76   71  2.513354752590e-09 -3.171686570470e-09  9.1630e-12  9.1270e-12
gfc    77   71 -1.064278500310e-09 -9.326328156020e-10  7.4340e-12  7.4090e-12
gfc    78   71 -8.358243389130e-11  1.602109502890e-09  8.8270e-12  8.7790e-12
gfc    79   71  2.085714527370e-09  3.594778544280e-10  9.0090e-12  8.9360e-12
gfc    80   71 -4.108548129220e-09  8.351403388670e-10  8.6590e-12  8.6270e-12
gfc    81   71  4.012224752050e-09  2.929353222210e-09  1.0110e-11  1.0030e-11
gfc    82   71  1.155772073790e-09 -8.856371840440e-10  9.1860e-12  9.1460e-12
gfc    83   71 -3.375329322060e-09 -2.118218109490e-09  1.0230e-11  1.0160e-11
gfc    84   71 -2.711794507090e-09  2.069602122150e-09  9.8270e-12  9.7900e-12
gfc    85   71 -2.780978779370e-09  3.098383985330e-09  9.8210e-12  9.7900e-12
gfc    86   71 -1.923039113060e-09  1.398718094120e-10  1.0180e-11  1.0140e-11
gfc    87   71  4.031763317720e-10  1.369166722310e-09  9.6230e-12  9.5950e-12
gfc    88   71 -1.488017414520e-09 -1.630155342620e-09  1.0320e-11  1.0290e-11
gfc    89   71  1.463447439530e-10 -2.051451376900e-09  1.0160e-11  1.0120e-11
gfc    90   71 -1.363577149480e-10 -3.498310047680e-11  1.0680e-11  1.0650e-11
gfc    91   71 -4.506962818210e-11  2.271240965030e-09  1.1430e-11  1.1380e-11
gfc    92   71  1.448563923890e-09  1.682795813200e-10  1.1640e-11  1.1620e-11
gfc    93   71 -1.820087952880e-10 -1.260579420600e-09  1.2900e-11  1.2850e-11
gfc    94   71 -3.426337309580e-10  1.116542855260e-10  1.3020e-11  1.3000e-11
gfc    95   71  6.812535016490e-10 -1.397449965260e-09  1.3780e-11  1.3740e-11
gfc    96   71 -8.136441568980e-10  1.829838390520e-10  1.3930e-11  1.3910e-11
gfc    72   72  1.157594514010e-09  4.488962895780e-10  5.3050e-12  5.3350e-12
gfc    73   72  1.534078306470e-09 -1.332155302760e-09  1.0580e-11  1.0670e-11
gfc    74   72  1.792452252470e-09 -1.296789588300e-09  1.2120e-11  1.2180e-11
gfc    75   72 -2.271848010150e-09  1.900525919350e-09  8.3240e-12  8.3590e-12
gfc    76   72  6.283535217040e-10 -1.199485315870e-09  8.7930e-12  8.8480e-12
gfc    77   72 -3.849609793750e-09 -1.419175079630e-09  9.8680e-12  9.9430e-12
gfc    78   72  1.539234170280e-09  2.702294625210e-09  8.1360e-12  8.1650e-12
gfc    79   72  4.263094948090e-10  1.093095399270e-09  9.6800e-12  9.7310e-12
gfc    80   72 -3.915015868420e-09  1.023740603250e-09  9.7960e-12  9.8550e-12
gfc    81   72 -2.598133973950e-10 -9.693644512930e-10  9.3710e-12  9.4090e-12
gfc    82   72 -1.287323429740e-09  1.054568339050e-09  1.0830e-11  1.0900e-11
gfc    83   72 -1.651609768180e-09  8.312737066970e-11  9.5720e-12  9.6070e-12
gfc    84   72  5.610539191200e-10  3.338107535680e-09  1.0830e-11  1.0870e-11
gfc    85   72 -1.550913617050e-09 -7.512803880780e-10  1.0000e-11  1.0040e-11
gfc    86   72  4.449636611680e-09 -1.683212502200e-09  1.0430e-11  1.0460e-11
gfc    87   72 -2.694143041470e-09 -1.838512273900e-09  1.0450e-11  1.0470e-11
gfc    88   72  2.136586888210e-09 -2.942965915990e-09  1.0500e-11  1.0500e-11
gfc    89   72  2.605655592080e-10  7.989082281680e-10  1.1000e-11  1.1030e-11
gfc    90   72  1.335750788210e-09 -5.175694244520e-10  1.1440e-11  1.1480e-11
gfc    91   72 -4.176359550960e-10  2.456589743870e-09  1.1910e-11  1.1940e-11
gfc    92   72 -2.478419400170e-09 -9.621765679490e-10  1.3050e-11  1.3070e-11
gfc    93   72 -1.251700680380e-09 -5.983794473520e-10  1.3100e-11  1.3090e-11
gfc    94   72 -2.204248222260e-09  1.568889704670e-09  1.4590e-11  1.4590e-11
gfc    95   72  1.535261092640e-09  2.756720864030e-09  1.3890e-11  1.3880e-11
gfc    96   72 -1.033794642890e-09  9.608656406650e-10  1.5050e-11  1.5070e-11
gfc    73   73  1.017658804560e-09  1.315319185850e-09  5.3080e-12  5.4160e-12
gfc    74   73 -5.740654839010e-10  3.508192057410e-09  1.0800e-11  1.0980e-11
gfc    75   73 -1.126521313330e-09  3.268442398740e-09  1.2470e-11  1.2730e-11
gfc    76   73  3.722595272360e-10 -2.036209352880e-10  8.8740e-12  8.9650e-12
gfc    77   73 -1.324009391400e-09 -1.497147820780e-09  8.9220e-12  9.0250e-12
gfc    78   73 -2.980471640180e-09  3.606804609060e-09  1.0130e-11  1.0270e-11
gfc    79   73 -2.925022084070e-09 -8.668231402590e-10  8.3740e-12  8.4460e-12
gfc    80   73  1.260454164780e-09 -4.804321386270e-10  9.7570e-12  9.8780e-12
gfc    81   73  2.998152544520e-09  1.193179609800e-09  1.0090e-11  1.0240e-11
gfc    82   73 -1.240066072430e-09 -2.099741111970e-10  9.6850e-12  9.7590e-12
gfc    83   73  2.026817001840e-09 -2.323033415200e-09  1.1040e-11  1.1200e-11
gfc    84   73 -5.510971249270e-09  1.837892139750e-09  1.0210e-11  1.0300e-11
gfc    85   73 -1.883366161320e-09 -4.197741531770e-10  1.0890e-11  1.1020e-11
gfc    86   73  9.359361444800e-10  2.582357835610e-09  1.0710e-11  1.0810e-11
gfc    87   73 -2.377711749140e-10 -3.360176304640e-09  1.0390e-11  1.0460e-11
gfc    88   73  1.835506443380e-09  2.199087256990e-09  1.0910e-11  1.1000e-11
gfc    89   73 -2.442259270380e-10  1.163013260340e-09  1.0430e-11  1.0490e-11
gfc    90   73 -1.341525284830e-09  2.172388714770e-09  1.1090e-11  1.1170e-11
gfc    91   73 -2.468806171340e-09  2.348199495800e-09  1.1440e-11  1.1540e-11
gfc    92   73  1.136166600660e-09 -2.722971128990e-09  1.1800e-11  1.1880e-11
gfc    93   73 -3.478559633770e-10 -1.092324269390e-09  1.2980e-11  1.3100e-11
gfc    94   73 -1.158547590910e-09 -1.129279170610e-09  1.3150e-11  1.3210e-11
gfc    95   73  8.837915723450e-10 -1.082962814220e-09  1.4030e-11  1.4120e-11
gfc    96   73 -8.068062126730e-10 -2.859260502080e-09  1.4140e-11  1.4210e-11
gfc    74   74 -1.544848093660e-10 -2.288840573690e-09  5.7680e-12  5.7780e-12
gfc    75   74 -2.007358781730e-09 -3.392244788290e-12  1.2060e-11  1.2090e-11
gfc    76   74  5.047118301500e-10 -1.975463543700e-09  1.3440e-11  1.3470e-11
gfc    77   74  1.385914927150e-09 -1.802410930150e-09  9.4410e-12  9.4590e-12
gfc    78   74  3.207967010850e-09 -3.368866415620e-10  9.6390e-12  9.6430e-12
gfc    79   74  1.284370240630e-09  8.131360156750e-10  1.1290e-11  1.1300e-11
gfc    80   74  3.641798130410e-09 -3.789000726130e-09  9.2970e-12  9.3030e-12
gfc    81   74  1.695119120020e-09 -2.010136163200e-09  1.1100e-11  1.1110e-11
gfc    82   74 -2.154987662830e-09  6.837395221680e-10  1.1130e-11  1.1130e-11
gfc    83   74  2.469469433010e-09  3.676245715410e-10  1.0620e-11  1.0620e-11
gfc    84   74 -1.133632330950e-09  2.125178251880e-09  1.1970e-11  1.1960e-11
gfc    85   74  2.201329846550e-09 -8.400134953910e-10  1.0600e-11  1.0610e-11
gfc    86   74  2.650818357380e-09 -7.914202574780e-10  1.1640e-11  1.1650e-11
gfc    87   74  5.523017092580e-10 -2.769632072140e-09  1.0940e-11  1.0940e-11
gfc    88   74 -5.135936228070e-10 -1.453167883420e-09  1.1180e-11  1.1170e-11
gfc    89   74 -1.869422700880e-09 -1.469731868490e-10  1.1530e-11  1.1540e-11
gfc    90   74 -1.844970091500e-09 -3.017637375380e-10  1.1580e-11  1.1590e-11
gfc    91   74 -1.356694094520e-09  1.975997756580e-09  1.2460e-11  1.2470e-11
gfc    92   74  1.407896814110e-09 -5.408186838610e-10  1.3070e-11  1.3050e-11
gfc    93   74  2.819529043130e-09 -2.415851384940e-09  1.3650e-11  1.3640e-11
gfc    94   74 -1.833762403110e-10 -1.719620200470e-09  1.4790e-11  1.4780e-11
gfc    95   74 -7.568029809370e-10  1.262133803740e-09  1.4400e-11  1.4410e-11
gfc    96   74  1.135711607930e-09 -3.713983748900e-10  1.5450e-11  1.5470e-11
gfc    75   75  8.316798248100e-10  2.872670873540e-11  5.8790e-12  5.7540e-12
gfc    76   75  4.982926423990e-09 -8.892295604860e-10  1.2240e-11  1.2040e-11
gfc    77   75  4.305025634900e-09  1.283793653430e-10  1.4050e-11  1.3760e-11
gfc    78   75 -6.860043987130e-10 -8.411835325200e-10  1.0120e-11  1.0020e-11
gfc    79   75 -1.602224521540e-09  2.122717882350e-09  9.9810e-12  9.8680e-12
gfc    80   75  5.985371408520e-09  1.623857014940e-09  1.1480e-11  1.1320e-11
gfc    81   75 -1.721465996930e-09  1.829908362130e-09  9.8550e-12  9.7470e-12
gfc    82   75 -8.006098302030e-10 -4.357869907950e-11  1.1060e-11  1.0920e-11
gfc    83   75 -1.359929859800e-09 -4.047457884390e-09  1.1640e-11  1.1450e-11
gfc    84   75 -2.210537854220e-09 -1.928091412000e-09  1.0960e-11  1.0860e-11
gfc    85   75  1.704246140800e-09  3.693727134690e-09  1.2180e-11  1.2000e-11
gfc    86   75  3.930074152050e-09  3.479489567680e-09  1.1390e-11  1.1290e-11
gfc    87   75  2.156477101650e-11 -5.753489934680e-10  1.1680e-11  1.1570e-11
gfc    88   75 -6.336054521450e-10  1.355124797470e-09  1.1690e-11  1.1570e-11
gfc    89   75 -2.724871014500e-09  1.842941311680e-09  1.1370e-11  1.1280e-11
gfc    90   75  2.581369242200e-09 -1.320236676470e-10  1.1790e-11  1.1690e-11
gfc    91   75 -2.242019567400e-09  2.002587793850e-09  1.2180e-11  1.2060e-11
gfc    92   75  2.805157603100e-09 -3.477512902570e-10  1.2250e-11  1.2150e-11
gfc    93   75  1.659433392480e-09  3.831432077770e-09  1.3760e-11  1.3600e-11
gfc    94   75 -3.826921648930e-10 -2.606135488650e-09  1.3440e-11  1.3330e-11
gfc    95   75  6.919636127140e-10 -1.014446837860e-09  1.4780e-11  1.4640e-11
gfc    96   75 -5.382449258920e-10 -1.803086797910e-09  1.4490e-11  1.4400e-11
gfc    76   76 -1.960474080500e-09  3.543760673980e-09  6.2560e-12  6.2170e-12
gfc    77   76  2.391579857890e-10  6.322220328560e-10  1.3280e-11  1.3200e-11
gfc    78   76 -1.259769894200e-09  2.222816112750e-09  1.4830e-11  1.4810e-11
gfc    79   76 -5.354091882210e-10 -7.059357018330e-11  1.0650e-11  1.0720e-11
gfc    80   76 -7.923071941860e-10 -9.264464147140e-10  1.0560e-11  1.0510e-11
gfc    81   76 -8.619616564400e-10 -2.636243674670e-09  1.2590e-11  1.2470e-11
gfc    82   76 -1.677613922170e-09  2.020110978270e-09  1.0630e-11  1.0590e-11
gfc    83   76 -1.739791330670e-09  7.201794323630e-11  1.2220e-11  1.2070e-11
gfc    84   76 -1.604015316410e-09  4.409836323640e-10  1.2560e-11  1.2400e-11
gfc    85   76  6.057092280240e-10 -8.037367210400e-10  1.1620e-11  1.1490e-11
gfc    86   76 -1.928213242400e-09  9.987317266340e-10  1.3040e-11  1.2840e-11
gfc    87   76  5.624987915610e-10 -1.354495286110e-09  1.1570e-11  1.1420e-11
gfc    88   76 -2.715714773480e-09  1.050560642450e-09  1.2380e-11  1.2210e-11
gfc    89   76 -2.118873730790e-09 -2.474675856410e-09  1.1910e-11  1.1750e-11
gfc    90   76  2.167418864980e-10  2.571676022270e-09  1.2050e-11  1.1920e-11
gfc    91   76 -3.805829791780e-09 -8.992251382850e-10  1.2660e-11  1.2500e-11
gfc    92   76 -5.127438122990e-10  9.629470881370e-10  1.3080e-11  1.2940e-11
gfc    93   76 -1.820694931120e-09 -3.217030619720e-10  1.3830e-11  1.3640e-11
gfc    94   76 -2.503586237670e-09 -1.131325429060e-09  1.4940e-11  1.4740e-11
gfc    95   76 -1.037989020730e-09  1.382132769920e-09  1.4690e-11  1.4550e-11
gfc    96   76  1.492074126420e-09  3.583351024180e-10  1.5850e-11  1.5700e-11
gfc    77   77 -2.195663266010e-09 -4.604437696760e-11  6.2560e-12  6.3190e-12
gfc    78   77 -1.891144977280e-09 -2.006780120080e-09  1.3520e-11  1.3600e-11
gfc    79   77 -2.153775305880e-09  2.830206231530e-10  1.5100e-11  1.5290e-11
gfc    80   77  1.541825314990e-09  1.038191555970e-09  1.1330e-11  1.1400e-11
gfc    81   77  2.271998567270e-09 -9.998851901540e-10  1.0650e-11  1.0700e-11
gfc    82   77 -1.130940418490e-10 -1.341651425690e-09  1.2760e-11  1.2820e-11
gfc    83   77  1.319842862750e-09 -8.836579056110e-10  1.1030e-11  1.1090e-11
gfc    84   77  4.498382074050e-10 -1.473111722170e-09  1.2310e-11  1.2380e-11
gfc    85   77 -3.998657139070e-10  2.050637270520e-09  1.2750e-11  1.2860e-11
gfc    86   77 -2.219167525820e-09  1.922350775700e-09  1.2140e-11  1.2190e-11
gfc    87   77  2.733527408220e-09 -6.015457975970e-10  1.2890e-11  1.2960e-11
gfc    88   77 -4.684057211330e-10 -3.805046798640e-11  1.2310e-11  1.2350e-11
gfc    89   77  1.989646110390e-09  4.314655580500e-10  1.2140e-11  1.2160e-11
gfc    90   77  3.880928894710e-10  1.485904973980e-09  1.2380e-11  1.2420e-11
gfc    91   77  1.843876815010e-09 -4.710997342640e-09  1.2150e-11  1.2170e-11
gfc    92   77  1.783015561270e-09 -2.692298010710e-09  1.2660e-11  1.2700e-11
gfc    93   77 -6.751518655050e-10 -8.481757792980e-10  1.3520e-11  1.3580e-11
gfc    94   77  3.588347286090e-11 -1.420592712690e-09  1.3670e-11  1.3720e-11
gfc    95   77  1.600203696110e-09 -1.066484203670e-10  1.4840e-11  1.4910e-11
gfc    96   77  1.346778913050e-09  1.198174794570e-09  1.4750e-11  1.4810e-11
gfc    78   78  3.236339811130e-09 -1.380663526070e-09  6.6900e-12  6.7450e-12
gfc    79   78 -2.147198222310e-09  3.186513131260e-10  1.5030e-11  1.5170e-11
gfc    80   78 -1.445162549210e-09  2.638295666190e-09  1.6150e-11  1.6270e-11
gfc    81   78  4.374388302870e-10 -1.161531237160e-09  1.2140e-11  1.2220e-11
gfc    82   78 -1.317705741500e-09  1.292736033910e-09  1.1520e-11  1.1560e-11
gfc    83   78 -3.656916324970e-09  2.977632634470e-09  1.4530e-11  1.4640e-11
gfc    84   78  2.878840244830e-09  1.625771024600e-10  1.2090e-11  1.2110e-11
gfc    85   78 -8.019620201460e-10 -4.404821974100e-11  1.3810e-11  1.3860e-11
gfc    86   78  3.974743016010e-09  1.326232936410e-09  1.3780e-11  1.3830e-11
gfc    87   78  1.911505624270e-09  1.188499421300e-09  1.2570e-11  1.2600e-11
gfc    88   78 -8.501855674640e-10 -8.957764150760e-10  1.3720e-11  1.3770e-11
gfc    89   78  9.464502032500e-10  5.189339628040e-10  1.2340e-11  1.2370e-11
gfc    90   78  9.470294331840e-10  1.982158335110e-11  1.2870e-11  1.2900e-11
gfc    91   78  2.021145551670e-10 -5.292186286590e-10  1.3250e-11  1.3280e-11
gfc    92   78  2.767925704960e-09  8.676083954330e-10  1.3110e-11  1.3110e-11
gfc    93   78  6.762529821170e-10  2.808110181470e-09  1.4730e-11  1.4760e-11
gfc    94   78  1.143888422670e-09 -7.280395127870e-10  1.4810e-11  1.4830e-11
gfc    95   78 -1.590746505420e-09  2.037636648490e-09  1.5570e-11  1.5620e-11
gfc    96   78 -4.987387731500e-10  3.424789569140e-11  1.6030e-11  1.6080e-11
gfc    79   79 -1.221869962770e-09  1.371936755540e-09  7.1220e-12  7.1000e-12
gfc    80   79  9.583630461720e-11 -5.791477339350e-10  1.5110e-11  1.5170e-11
gfc    81   79 -1.558538014100e-09 -1.229595728260e-09  1.6690e-11  1.6640e-11
gfc    82   79  3.835618295740e-10 -1.049342307830e-09  1.2820e-11  1.2840e-11
gfc    83   79  1.004654584220e-10 -3.179905567230e-09  1.1980e-11  1.1980e-11
gfc    84   79  7.422592417560e-10  8.318073181680e-10  1.4460e-11  1.4490e-11
gfc    85   79 -1.734575269850e-09 -1.954882183480e-09  1.2650e-11  1.2640e-11
gfc    86   79  8.697118594200e-10 -7.410869983870e-10  1.3880e-11  1.3870e-11
gfc    87   79  8.719439986760e-10 -9.336711333310e-10  1.3990e-11  1.3960e-11
gfc    88   79  3.638277631140e-10  6.208104518470e-10  1.3320e-11  1.3310e-11
gfc    89   79 -4.932183639570e-10  1.611404194950e-09  1.3670e-11  1.3670e-11
gfc    90   79 -1.247152130580e-09  1.152026207900e-09  1.3160e-11  1.3170e-11
gfc    91   79  3.403776337290e-09 -2.157417470420e-09  1.3210e-11  1.3210e-11
gfc    92   79  1.704841243420e-09  2.913113823800e-09  1.3320e-11  1.3340e-11
gfc    93   79 -2.851146674120e-09  5.884163916380e-10  1.4130e-11  1.4130e-11
gfc    94   79  1.463396519620e-09  2.137352298410e-09  1.4240e-11  1.4230e-11
gfc    95   79 -1.558359298750e-09 -1.422551351340e-09  1.5430e-11  1.5410e-11
gfc    96   79  7.471294768620e-10 -6.482119758240e-10  1.5290e-11  1.5280e-11
gfc    80   80 -1.435579535460e-09 -2.741956662280e-09  7.2410e-12  7.2300e-12
gfc    81   80  3.679922874160e-09  5.762600072470e-10  1.6380e-11  1.6380e-11
gfc    82   80  3.171804150310e-09 -2.244527873720e-09  1.7640e-11  1.7630e-11
gfc    83   80 -2.514214737680e-10  1.430686953780e-09  1.3900e-11  1.3870e-11
gfc    84   80 -9.422754068760e-10  3.689658866360e-09  1.2750e-11  1.2730e-11
gfc    85   80  2.519170122720e-09  5.771205730170e-10  1.6360e-11  1.6360e-11
gfc    86   80 -1.215336484050e-10  1.321380231460e-09  1.3710e-11  1.3730e-11
gfc    87   80  5.679606472300e-10  1.232918071700e-09  1.4880e-11  1.4910e-11
gfc    88   80 -1.303039995740e-09 -2.819832006120e-09  1.4970e-11  1.4990e-11
gfc    89   80 -1.008809232090e-09 -1.934698688980e-09  1.3180e-11  1.3190e-11
gfc    90   80 -2.509097425970e-09 -3.960996343250e-10  1.4290e-11  1.4300e-11
gfc    91   80  1.198415613410e-09  3.971145326950e-11  1.3410e-11  1.3400e-11
gfc    92   80 -2.463180478830e-09  1.634321123710e-09  1.3610e-11  1.3620e-11
gfc    93   80 -5.446965021870e-10  8.057603902940e-10  1.5030e-11  1.5090e-11
gfc    94   80 -1.196922883260e-09  3.082848788770e-09  1.4740e-11  1.4790e-11
gfc    95   80 -1.340068589950e-10  4.471329799770e-10  1.6180e-11  1.6210e-11
gfc    96   80  1.913073984270e-09  1.615646946150e-09  1.6250e-11  1.6270e-11
gfc    81   81  1.742377332490e-09  3.834753768680e-09  8.1290e-12  8.1480e-12
gfc    82   81 -4.589385169320e-10  5.299430593030e-10  1.6790e-11  1.6760e-11
gfc    83   81  1.987208700300e-09  5.803756537500e-10  1.8450e-11  1.8500e-11
gfc    84   81 -1.555390638450e-10  3.521749168990e-09  1.4610e-11  1.4590e-11
gfc    85   81 -6.152573432960e-10 -3.215335093170e-09  1.3720e-11  1.3710e-11
gfc    86   81  8.546591340010e-10 -1.638977032550e-09  1.6540e-11  1.6520e-11
gfc    87   81  1.284868095700e-10  2.671035194750e-09  1.4240e-11  1.4250e-11
gfc    88   81  4.100793191570e-09 -1.179407790680e-09  1.5330e-11  1.5370e-11
gfc    89   81 -2.984026017810e-09  1.138074285120e-09  1.4980e-11  1.5020e-11
gfc    90   81  3.515430391970e-10 -1.455772522770e-09  1.4150e-11  1.4150e-11
gfc    91   81  2.449069736000e-09  4.422182767760e-10  1.4660e-11  1.4630e-11
gfc    92   81 -1.709029282920e-09 -1.237622688220e-09  1.4060e-11  1.4040e-11
gfc    93   81  7.529651906840e-10  2.148701767980e-10  1.5050e-11  1.5070e-11
gfc    94   81 -2.245034033270e-10 -2.774359803930e-09  1.5030e-11  1.5060e-11
gfc    95   81  1.290411466260e-10 -1.433076268000e-09  1.6110e-11  1.6140e-11
gfc    96   81 -1.560133821750e-09 -5.017299105250e-10  1.6100e-11  1.6120e-11
gfc    82   82 -3.304962193010e-09  1.103087302260e-09  7.8680e-12  7.8400e-12
gfc    83   82 -3.557396966560e-10 -1.512554304100e-09  1.7260e-11  1.7170e-11
gfc    84   82 -1.293659275000e-09 -5.557127618100e-10  1.9210e-11  1.9120e-11
gfc    85   82 -2.420914566030e-10 -1.049499073250e-09  1.5890e-11  1.5830e-11
gfc    86   82  4.475574561400e-09  5.268234899400e-10  1.4200e-11  1.4200e-11
gfc    87   82 -9.217124096360e-10 -1.968589715180e-09  1.7920e-11  1.7880e-11
gfc    88   82  1.078848122720e-09  2.273250156870e-10  1.5380e-11  1.5340e-11
gfc    89   82  3.213984636930e-10 -8.063912519550e-13  1.5370e-11  1.5370e-11
gfc    90   82  9.880001853740e-10  1.684419565540e-09  1.5870e-11  1.5860e-11
gfc    91   82 -1.216803783900e-10  2.632937664170e-09  1.3660e-11  1.3670e-11
gfc    92   82  1.573776590990e-09 -1.279278254870e-09  1.4760e-11  1.4750e-11
gfc    93   82  4.119885966610e-09 -8.004254337970e-10  1.5040e-11  1.5040e-11
gfc    94   82  1.059323417520e-09  1.066090756630e-09  1.4940e-11  1.4950e-11
gfc    95   82  1.289608582740e-09 -2.759135484040e-09  1.6720e-11  1.6690e-11
gfc    96   82  2.141917234280e-09  5.079804769650e-10  1.6490e-11  1.6450e-11
gfc    83   83  2.407846723680e-09 -5.108571821500e-09  9.3250e-12  9.2490e-12
gfc    84   83  1.683060074360e-10  1.988334324220e-09  1.8130e-11  1.8040e-11
gfc    85   83  1.815199103680e-09 -1.127315831850e-09  2.0930e-11  2.0750e-11
gfc    86   83 -6.718210166160e-10 -1.676708851260e-09  1.6860e-11  1.6790e-11
gfc    87   83 -5.455694683740e-10  8.772313909290e-10  1.5740e-11  1.5710e-11
gfc    88   83 -2.079539473550e-09  1.037113927210e-09  1.8680e-11  1.8640e-11
gfc    89   83  1.635455064050e-09 -1.169831524430e-09  1.5630e-11  1.5590e-11
gfc    90   83 -2.113404565440e-09 -1.378661851280e-10  1.6310e-11  1.6270e-11
gfc    91   83  1.205888382690e-09  1.987185144010e-09  1.6080e-11  1.6020e-11
gfc    92   83  1.001050898160e-10  6.180594517270e-10  1.4760e-11  1.4750e-11
gfc    93   83  4.226272803250e-10 -1.738981746010e-10  1.6410e-11  1.6410e-11
gfc    94   83 -4.610026433180e-10  8.747793975540e-10  1.5900e-11  1.5880e-11
gfc    95   83  1.762529160310e-09 -2.281959893270e-09  1.7150e-11  1.7110e-11
gfc    96   83 -1.838616808540e-09  1.001055769400e-10  1.7320e-11  1.7260e-11
gfc    84   84  2.617064917230e-09  1.297373240880e-09  8.6380e-12  8.6640e-12
gfc    85   84  2.511167601360e-09  1.662382471950e-09  1.7300e-11  1.7380e-11
gfc    86   84 -4.393464217510e-10  2.175959509730e-09  2.0930e-11  2.0990e-11
gfc    87   84  3.208031653570e-10 -2.328341567740e-09  1.8030e-11  1.8080e-11
gfc    88   84 -1.618554962120e-09 -3.587462400500e-10  1.5980e-11  1.6000e-11
gfc    89   84  2.156693530250e-10  6.076703349580e-10  1.8800e-11  1.8850e-11
gfc    90   84 -8.707820675710e-10  9.472761882940e-10  1.6790e-11  1.6830e-11
gfc    91   84 -2.521044276330e-09  2.532971399620e-09  1.5070e-11  1.5080e-11
gfc    92   84  1.246862961030e-09 -4.048627501410e-09  1.6430e-11  1.6420e-11
gfc    93   84  1.759353715860e-10 -3.771023792070e-10  1.4610e-11  1.4660e-11
gfc    94   84 -1.058604104910e-09 -2.023592405400e-10  1.5710e-11  1.5770e-11
gfc    95   84  1.602430394990e-09  5.093510056490e-11  1.6960e-11  1.6980e-11
gfc    96   84 -1.071881618070e-09 -4.067227813070e-10  1.6860e-11  1.6850e-11
gfc    85   85 -3.323930966140e-09  1.365709040760e-10  1.0170e-11  1.0280e-11
gfc    86   85 -2.979927482200e-10  1.972020073620e-09  1.8490e-11  1.8640e-11
gfc    87   85 -1.575580159080e-09 -1.397315800480e-09  2.3570e-11  2.3860e-11
gfc    88   85  3.010027950220e-11  3.182676922960e-09  1.9310e-11  1.9490e-11
gfc    89   85 -5.787030815990e-10  8.524403041410e-10  1.7400e-11  1.7440e-11
gfc    90   85  2.062783124210e-10  1.257753495870e-09  1.9960e-11  2.0020e-11
gfc    91   85 -1.424774692680e-09 -1.186764207690e-10  1.6610e-11  1.6700e-11
gfc    92   85  8.075127278330e-10  2.167805787640e-09  1.6250e-11  1.6280e-11
gfc    93   85 -7.955177253040e-10 -4.311281894350e-10  1.7710e-11  1.7780e-11
gfc    94   85  3.368510319430e-09 -1.543620454340e-09  1.6120e-11  1.6170e-11
gfc    95   85 -2.939149972740e-10  1.824558268080e-10  1.8450e-11  1.8480e-11
gfc    96   85 -6.493237687740e-10 -4.049414761980e-10  1.8320e-11  1.8330e-11
gfc    86   86  1.001139803240e-09 -1.496233477510e-09  9.6300e-12  9.6470e-12
gfc    87   86 -7.007938167760e-10 -3.187066331350e-09  1.6460e-11  1.6490e-11
gfc    88   86 -5.113001358850e-10 -5.319657083570e-11  2.3400e-11  2.3460e-11
gfc    89   86  1.182613677880e-09 -8.560692770140e-10  2.0210e-11  2.0250e-11
gfc    90   86 -1.233493466330e-09  3.878027618440e-10  1.7900e-11  1.7910e-11
gfc    91   86  1.822958214160e-09 -2.880800970250e-09  1.8470e-11  1.8470e-11
gfc    92   86  1.324049198780e-09  1.110862756610e-09  1.7810e-11  1.7780e-11
gfc    93   86  3.534378933260e-09 -1.001006367370e-09  1.4430e-11  1.4450e-11
gfc    94   86 -2.085494371600e-10 -4.783894914010e-11  1.7410e-11  1.7440e-11
gfc    95   86 -4.737340892220e-10  2.660926506840e-10  1.6670e-11  1.6640e-11
gfc    96   86  1.615648790040e-09 -5.386603535630e-11  1.7900e-11  1.7850e-11
gfc    87   87  1.185095575690e-09  1.769866325440e-09  1.0440e-11  1.0380e-11
gfc    88   87  7.974983740110e-10  2.582600882670e-09  1.8290e-11  1.8130e-11
gfc    89   87 -5.764136617460e-10  1.011276034040e-09  2.6500e-11  2.6310e-11
gfc    90   87  1.846176250300e-09  3.545019534490e-10  2.1860e-11  2.1700e-11
gfc    91   87  3.496887321370e-09 -3.595830655180e-10  1.7960e-11  1.7950e-11
gfc    92   87 -1.041504994780e-09  2.496358454940e-09  1.9830e-11  1.9780e-11
gfc    93   87 -1.691520807500e-09  1.995138030910e-09  1.8090e-11  1.8020e-11
gfc    94   87 -3.870355259250e-10 -1.447344887150e-09  1.6260e-11  1.6240e-11
gfc    95   87  7.061101359490e-10  3.787647938350e-09  1.9940e-11  1.9920e-11
gfc    96   87 -8.643852070990e-11 -2.550395505780e-09  1.8560e-11  1.8490e-11
gfc    88   88  7.719589454790e-13 -4.102965785070e-10  1.0370e-11  1.0330e-11
gfc    89   88 -3.064441046830e-09  1.282293389570e-09  1.4390e-11  1.4290e-11
gfc    90   88 -4.434953566200e-10 -1.242344623790e-10  2.6770e-11  2.6640e-11
gfc    91   88 -5.072052174660e-10 -1.764630836650e-09  2.1820e-11  2.1700e-11
gfc    92   88 -7.549946534190e-10  2.630344172440e-09  1.9070e-11  1.9030e-11
gfc    93   88 -6.338677905400e-10  2.530809968950e-10  1.6110e-11  1.6050e-11
gfc    94   88 -1.706200294890e-09 -1.596402382690e-09  1.9100e-11  1.9060e-11
gfc    95   88 -1.368147141940e-09 -1.922716116740e-09  1.5430e-11  1.5380e-11
gfc    96   88  8.086222548950e-10 -5.258258601230e-10  2.0100e-11  2.0100e-11
gfc    89   89  1.869305474210e-09 -6.110880928780e-10  9.2090e-12  9.2100e-12
gfc    90   89  2.592806223750e-09 -1.165849463140e-09  1.7480e-11  1.7510e-11
gfc    91   89  2.674085990120e-09 -3.627224649590e-09  2.7200e-11  2.7210e-11
gfc    92   89 -1.694003999080e-09  5.174632758440e-10  2.3340e-11  2.3390e-11
gfc    93   89 -8.794884998290e-10 -3.883656255320e-09  1.7250e-11  1.7280e-11
gfc    94   89  3.262791239940e-10  9.770693611530e-10  1.8310e-11  1.8310e-11
gfc    95   89  2.006464428700e-09 -7.974609653990e-10  2.0520e-11  2.0520e-11
gfc    96   89 -5.140390603420e-10  2.712127539580e-09  1.7960e-11  1.7960e-11
gfc    90   90  8.644151421210e-10  2.221829774640e-09  9.6250e-12  9.6290e-12
gfc    91   90 -8.587584879090e-10  1.316732371590e-11  1.0400e-11  1.0460e-11
gfc    92   90  1.831368397660e-09 -9.876881327320e-10  2.8960e-11  2.9080e-11
gfc    93   90 -1.313619845260e-09  6.323857552410e-11  2.0690e-11  2.0760e-11
gfc    94   90 -3.909910218990e-10  3.256355703450e-10  1.8800e-11  1.8840e-11
gfc    95   90  8.502422066280e-10 -5.952925947690e-10  1.2300e-11  1.2350e-11
gfc    96   90 -2.059965363160e-09  1.451509505250e-09  2.2360e-11  2.2400e-11
gfc    91   91 -2.135946925460e-09 -8.425924958360e-10  6.4210e-12  6.2540e-12
gfc    92   91 -2.346976820110e-09 -2.777693471730e-09  1.6860e-11  1.6820e-11
gfc    93   91 -2.361198208420e-09 -7.127509195910e-10  2.3740e-11  2.3110e-11
gfc    94   91  6.336272899650e-10  1.190675740330e-11  2.3080e-11  2.2540e-11
gfc    95   91 -1.593294492660e-09  2.835072959170e-10  1.8390e-11  1.7920e-11
gfc    96   91 -7.542245274590e-10 -1.602730144750e-09  1.7070e-11  1.6960e-11
gfc    92   92  1.742114343860e-09 -1.901239806380e-09  7.1060e-12  7.1120e-12
gfc    93   92 -6.769372138560e-10  1.367829328450e-09  6.0620e-12  6.0680e-12
gfc    94   92  1.351713370400e-10  4.626355393090e-10  2.5250e-11  2.5240e-11
gfc    95   92  2.085175253740e-09  9.754054584520e-11  6.9100e-12  6.9230e-12
gfc    96   92  2.339650012300e-10  3.257825568070e-10  2.0170e-11  2.0170e-11
gfc    93   93 -6.517984806700e-10  2.564774722450e-09  1.3240e-12  1.3210e-12
gfc    94   93 -1.739289092480e-09  1.691635259200e-09  1.9380e-11  1.9340e-11
gfc    95   93  2.015748501530e-10  2.014208468540e-09  3.2030e-12  3.1910e-12
gfc    96   93 -4.129699384360e-10 -4.007964269710e-10  2.1380e-11  2.1350e-11
gfc    94   94 -2.205182882980e-09 -1.793514972300e-09  4.6450e-12  4.6400e-12
gfc    95   94  2.481664511650e-09 -1.206770728850e-09  1.0300e-12  1.0290e-12
gfc    96   94  1.095646098170e-09 -2.360322316260e-09  1.2330e-11  1.2320e-11
gfc    95   95  2.616139982750e-09 -2.502762738150e-10  6.8970e-13  6.8930e-13
gfc    96   95  1.692764497600e-09  3.057320059880e-10  1.8080e-12  1.8130e-12
gfc    96   96 -2.229868343090e-09  1.536393628490e-09  1.1510e-12  1.1480e-12
