# Supplementary material for: A comprehensive drought monitoring method integrating multi-source data
Source: PeerJ. 2022 Jul 5;10:e13560. doi: 10.7717/peerj.13560 (PMC9266610; doi:10.7717/peerj.13560)
Supplement: Supplemental Information 2 — The MODIS NDVI data (MOD13A3) with 1 km spatial resolution was downloaded from https://ladsweb.modaps.eosdis.nasa.gov for 2002 to 2015. The ADF files can be opened using ArcGIS 10.4, and the software is authorized by ESRI (https://www.geoscene.cn/). [file peerj-10-13560-s002.zip]

Archive with 2,355 entries (2,185 files):
- NDVI2/
- NDVI2/info/
- NDVI2/info/arc.dir
- NDVI2/info/arc0000.dat
- NDVI2/info/arc0000.nit
- NDVI2/info/arc0001.dat
- NDVI2/info/arc0001.nit
- NDVI2/info/arc0002.dat
- NDVI2/info/arc0002.nit
- NDVI2/info/arc0003.dat
- NDVI2/info/arc0003.nit
- NDVI2/info/arc0004.dat
- NDVI2/info/arc0004.nit
- NDVI2/info/arc0005.dat
- NDVI2/info/arc0005.nit
- NDVI2/info/arc0006.dat
- NDVI2/info/arc0006.nit
- NDVI2/info/arc0007.dat
- NDVI2/info/arc0007.nit
- NDVI2/info/arc0008.dat
- NDVI2/info/arc0008.nit
- NDVI2/info/arc0009.dat
- NDVI2/info/arc0009.nit
- NDVI2/info/arc0010.dat
- NDVI2/info/arc0010.nit
- NDVI2/info/arc0011.dat
- NDVI2/info/arc0011.nit
- NDVI2/info/arc0012.dat
- NDVI2/info/arc0012.nit
- NDVI2/info/arc0013.dat
- NDVI2/info/arc0013.nit
- NDVI2/info/arc0014.dat
- NDVI2/info/arc0014.nit
- NDVI2/info/arc0015.dat
- NDVI2/info/arc0015.nit
- NDVI2/info/arc0016.dat
- NDVI2/info/arc0016.nit
- NDVI2/info/arc0017.dat
- NDVI2/info/arc0017.nit
- NDVI2/info/arc0018.dat
- NDVI2/info/arc0018.nit
- NDVI2/info/arc0019.dat
- NDVI2/info/arc0019.nit
- NDVI2/info/arc0020.dat
- NDVI2/info/arc0020.nit
- NDVI2/info/arc0021.dat
- NDVI2/info/arc0021.nit
- NDVI2/info/arc0022.dat
- NDVI2/info/arc0022.nit
- NDVI2/info/arc0023.dat
- NDVI2/info/arc0023.nit
- NDVI2/info/arc0024.dat
- NDVI2/info/arc0024.nit
- NDVI2/info/arc0025.dat
- NDVI2/info/arc0025.nit
- NDVI2/info/arc0026.dat
- NDVI2/info/arc0026.nit
- NDVI2/info/arc0027.dat
- NDVI2/info/arc0027.nit
- NDVI2/info/arc0028.dat
- NDVI2/info/arc0028.nit
- NDVI2/info/arc0029.dat
- NDVI2/info/arc0029.nit
- NDVI2/info/arc0030.dat
- NDVI2/info/arc0030.nit
- NDVI2/info/arc0031.dat
- NDVI2/info/arc0031.nit
- NDVI2/info/arc0032.dat
- NDVI2/info/arc0032.nit
- NDVI2/info/arc0033.dat
- NDVI2/info/arc0033.nit
- NDVI2/info/arc0034.dat
- NDVI2/info/arc0034.nit
- NDVI2/info/arc0035.dat
- NDVI2/info/arc0035.nit
- NDVI2/info/arc0036.dat
- NDVI2/info/arc0036.nit
- NDVI2/info/arc0037.dat
- NDVI2/info/arc0037.nit
- NDVI2/info/arc0038.dat
- NDVI2/info/arc0038.nit
- NDVI2/info/arc0039.dat
- NDVI2/info/arc0039.nit
- NDVI2/info/arc0040.dat
- NDVI2/info/arc0040.nit
- NDVI2/info/arc0041.dat
- NDVI2/info/arc0041.nit
- NDVI2/info/arc0042.dat
- NDVI2/info/arc0042.nit
- NDVI2/info/arc0043.dat
- NDVI2/info/arc0043.nit
- NDVI2/info/arc0044.dat
- NDVI2/info/arc0044.nit
- NDVI2/info/arc0045.dat
- NDVI2/info/arc0045.nit
- NDVI2/info/arc0046.dat
- NDVI2/info/arc0046.nit
- NDVI2/info/arc0047.dat
- NDVI2/info/arc0047.nit
- NDVI2/info/arc0048.dat
- NDVI2/info/arc0048.nit
- NDVI2/info/arc0049.dat
- NDVI2/info/arc0049.nit
- NDVI2/info/arc0050.dat
- NDVI2/info/arc0050.nit
- NDVI2/info/arc0051.dat
- NDVI2/info/arc0051.nit
- NDVI2/info/arc0052.dat
- NDVI2/info/arc0052.nit
- NDVI2/info/arc0053.dat
- NDVI2/info/arc0053.nit
- NDVI2/info/arc0054.dat
- NDVI2/info/arc0054.nit
- NDVI2/info/arc0055.dat
- NDVI2/info/arc0055.nit
- NDVI2/info/arc0056.dat
- NDVI2/info/arc0056.nit
- NDVI2/info/arc0057.dat
- NDVI2/info/arc0057.nit
- NDVI2/info/arc0058.dat
- NDVI2/info/arc0058.nit
- NDVI2/info/arc0059.dat
- NDVI2/info/arc0059.nit
- NDVI2/info/arc0060.dat
- NDVI2/info/arc0060.nit
- NDVI2/info/arc0061.dat
- NDVI2/info/arc0061.nit
- NDVI2/info/arc0062.dat
- NDVI2/info/arc0062.nit
- NDVI2/info/arc0063.dat
- NDVI2/info/arc0063.nit
- NDVI2/info/arc0064.dat
- NDVI2/info/arc0064.nit
- NDVI2/info/arc0065.dat
- NDVI2/info/arc0065.nit
- NDVI2/info/arc0066.dat
- NDVI2/info/arc0066.nit
- NDVI2/info/arc0067.dat
- NDVI2/info/arc0067.nit
- NDVI2/info/arc0068.dat
- NDVI2/info/arc0068.nit
- NDVI2/info/arc0069.dat
- NDVI2/info/arc0069.nit
- NDVI2/info/arc0070.dat
- NDVI2/info/arc0070.nit
- NDVI2/info/arc0071.dat
- NDVI2/info/arc0071.nit
- NDVI2/info/arc0072.dat
- NDVI2/info/arc0072.nit
- NDVI2/info/arc0073.dat
- NDVI2/info/arc0073.nit
- NDVI2/info/arc0074.dat
- NDVI2/info/arc0074.nit
- NDVI2/info/arc0075.dat
- NDVI2/info/arc0075.nit
- NDVI2/info/arc0076.dat
- NDVI2/info/arc0076.nit
- NDVI2/info/arc0077.dat
- NDVI2/info/arc0077.nit
- NDVI2/info/arc0078.dat
- NDVI2/info/arc0078.nit
- NDVI2/info/arc0079.dat
- NDVI2/info/arc0079.nit
- NDVI2/info/arc0080.dat
- NDVI2/info/arc0080.nit
- NDVI2/info/arc0081.dat
- NDVI2/info/arc0081.nit
- NDVI2/info/arc0082.dat
- NDVI2/info/arc0082.nit
- NDVI2/info/arc0083.dat
- NDVI2/info/arc0083.nit
- NDVI2/info/arc0084.dat
- NDVI2/info/arc0084.nit
- NDVI2/info/arc0085.dat
- NDVI2/info/arc0085.nit
- NDVI2/info/arc0086.dat
- NDVI2/info/arc0086.nit
- NDVI2/info/arc0087.dat
- NDVI2/info/arc0087.nit
- NDVI2/info/arc0088.dat
- NDVI2/info/arc0088.nit
- NDVI2/info/arc0089.dat
- NDVI2/info/arc0089.nit
- NDVI2/info/arc0090.dat
- NDVI2/info/arc0090.nit
- NDVI2/info/arc0091.dat
- NDVI2/info/arc0091.nit
- NDVI2/info/arc0092.dat
- NDVI2/info/arc0092.nit
- NDVI2/info/arc0093.dat
- NDVI2/info/arc0093.nit
- NDVI2/info/arc0094.dat
- NDVI2/info/arc0094.nit
- NDVI2/info/arc0095.dat
- NDVI2/info/arc0095.nit
- NDVI2/info/arc0096.dat
- NDVI2/info/arc0096.nit
- NDVI2/info/arc0097.dat
- NDVI2/info/arc0097.nit
- NDVI2/info/arc0098.dat
- NDVI2/info/arc0098.nit
- NDVI2/info/arc0099.dat
- NDVI2/info/arc0099.nit
- NDVI2/info/arc0100.dat
- NDVI2/info/arc0100.nit
- NDVI2/info/arc0101.dat
- NDVI2/info/arc0101.nit
- NDVI2/info/arc0102.dat
- NDVI2/info/arc0102.nit
- NDVI2/info/arc0103.dat
- NDVI2/info/arc0103.nit
- NDVI2/info/arc0104.dat
- NDVI2/info/arc0104.nit
- NDVI2/info/arc0105.dat
- NDVI2/info/arc0105.nit
- NDVI2/info/arc0106.dat
- NDVI2/info/arc0106.nit
- NDVI2/info/arc0107.dat
- NDVI2/info/arc0107.nit
- NDVI2/info/arc0108.dat
- NDVI2/info/arc0108.nit
- NDVI2/info/arc0109.dat
- NDVI2/info/arc0109.nit
- NDVI2/info/arc0110.dat
- NDVI2/info/arc0110.nit
- NDVI2/info/arc0111.dat
- NDVI2/info/arc0111.nit
- NDVI2/info/arc0112.dat
- NDVI2/info/arc0112.nit
- NDVI2/info/arc0113.dat
- NDVI2/info/arc0113.nit
- NDVI2/info/arc0114.dat
- NDVI2/info/arc0114.nit
- NDVI2/info/arc0115.dat
- NDVI2/info/arc0115.nit
- NDVI2/info/arc0116.dat
- NDVI2/info/arc0116.nit
- NDVI2/info/arc0117.dat
- NDVI2/info/arc0117.nit
- NDVI2/info/arc0118.dat
- NDVI2/info/arc0118.nit
- NDVI2/info/arc0119.dat
- NDVI2/info/arc0119.nit
- NDVI2/info/arc0120.dat
- NDVI2/info/arc0120.nit
- NDVI2/info/arc0121.dat
- NDVI2/info/arc0121.nit
- NDVI2/info/arc0122.dat
- NDVI2/info/arc0122.nit
- NDVI2/info/arc0123.dat
- NDVI2/info/arc0123.nit
- NDVI2/info/arc0124.dat
- NDVI2/info/arc0124.nit
- NDVI2/info/arc0125.dat
- NDVI2/info/arc0125.nit
- NDVI2/info/arc0126.dat
- NDVI2/info/arc0126.nit
- NDVI2/info/arc0127.dat
- NDVI2/info/arc0127.nit
- NDVI2/info/arc0128.dat
- NDVI2/info/arc0128.nit
- NDVI2/info/arc0129.dat
- NDVI2/info/arc0129.nit
- NDVI2/info/arc0130.dat
- NDVI2/info/arc0130.nit
- NDVI2/info/arc0131.dat
- NDVI2/info/arc0131.nit
- NDVI2/info/arc0132.dat
- NDVI2/info/arc0132.nit
- NDVI2/info/arc0133.dat
- NDVI2/info/arc0133.nit
- NDVI2/info/arc0134.dat
- NDVI2/info/arc0134.nit
- NDVI2/info/arc0135.dat
- NDVI2/info/arc0135.nit
- NDVI2/info/arc0136.dat
- NDVI2/info/arc0136.nit
- NDVI2/info/arc0137.dat
- NDVI2/info/arc0137.nit
- NDVI2/info/arc0138.dat
- NDVI2/info/arc0138.nit
- NDVI2/info/arc0139.dat
- NDVI2/info/arc0139.nit
- NDVI2/info/arc0140.dat
- NDVI2/info/arc0140.nit
- NDVI2/info/arc0141.dat
- NDVI2/info/arc0141.nit
- NDVI2/info/arc0142.dat
- NDVI2/info/arc0142.nit
- NDVI2/info/arc0143.dat
- NDVI2/info/arc0143.nit
- NDVI2/info/arc0144.dat
- NDVI2/info/arc0144.nit
- NDVI2/info/arc0145.dat
- NDVI2/info/arc0145.nit
- NDVI2/info/arc0146.dat
- NDVI2/info/arc0146.nit
- NDVI2/info/arc0147.dat
- NDVI2/info/arc0147.nit
- NDVI2/info/arc0148.dat
[truncated: 2,055 more entries]
