# Supplementary material for: A comprehensive drought monitoring method integrating multi-source data
Source: PeerJ. 2022 Jul 5;10:e13560. doi: 10.7717/peerj.13560 (PMC9266610; doi:10.7717/peerj.13560)
Supplement: Supplemental Information 2 — The MODIS NDVI data (MOD13A3) with 1 km spatial resolution was downloaded from https://ladsweb.modaps.eosdis.nasa.gov for 2002 to 2015. The ADF files can be opened using ArcGIS 10.4, and the software is authorized by ESRI (https://www.geoscene.cn/). [file peerj-10-13560-s002.zip › NDVI2/info/arc0047.dat]

../ndvi2003-12/sta.adf                                                          
