# Supplementary material for: A comprehensive drought monitoring method integrating multi-source data
Source: PeerJ. 2022 Jul 5;10:e13560. doi: 10.7717/peerj.13560 (PMC9266610; doi:10.7717/peerj.13560)
Supplement: Supplemental Information 3 — The scPDSI dataset (self-calibrating Palmer drought severity index based on Penman-Monteith) came from the Climate Research Unit (CRU) of the University of East Anglia (http://www.cru.uea.ac.uk/data); the spatial resolution is 0.5° × 0.5° and the period from 1901 to 2017. The ADF files can be opened using ArcGIS 10.4, and the software is authorized by ESRI (https://www.geoscene.cn/). [file peerj-10-13560-s003.zip › scPDSI/info/arc0004.dat]

../pdsi200203/dblbnd.adf                                                        
